# Supplementary material for: Risk factors and predictive model for pulmonary arterial hypertension in adult idiopathic-inflammatory-myopathy patients: A cross-sectional study
Source: Clinics (Sao Paulo). 2025 Mar 25;80:100621. doi: 10.1016/j.clinsp.2025.100621 (PMC11985143; doi:10.1016/j.clinsp.2025.100621)
Supplement: Supplementary file 2 [file mmc2.zip › mmc2.csv]

Survival (months)	Unfavorable outcome	Sex (0 for female and 1 for male)	Age	Age over 65	MYOACT score	Course of disease	Duration of diagnosis delay	Carcinoma	Type of carcinoma	Smoking	Alcohol abuse	Viral hepatitis	Hypertension	Diabetes	Allergic history	Heliotrope rash	Gottron's sign	Periungual erythema	Mechanic��s hand	Raynaud sign	Pulmonary embolism	Pharyngeal muscle involvement	Articulator muscle involvement	Respiratory muscle involvement	Lymphadenectasis	Hepatomegaly	Splenomegaly	ILD	RP-ILD	Mediastinal emphysema	Pulmonary hypertension	Myocardial involvement	Bacterial infection	Fungal infection	Tuberculosis infection	EBV infection	CMV infection	AMAs	Gastrointestinal hemorrhage	LDH	CK	CRP	ESR	AFP	CEA	CA125	CA199	Ferritin	CA153
20.07	0	0	52	0	8	10	10	0		0	0	0	1	0	0	1	0	0	0	0	0	0	0	0	0	0	0	1	0	0	0	1	0	0	0	0	0	1	0	342	45	3.1	2	1.6	4.2	111.1	5.4	255.1	20.5
19.83	0	0	66	1	8	13	2	0		0	0	0	1	1	0	0	0	0	1	0	0	0	0	0	0	0	0	1	0	0	0	0	0	0	0	0	0	0	0	314	828	6.9	26	1.5	3.2	5.7	5.7	344.8	54
19.7	0	0	59	0	4	36	30	0		0	0	0	1	0	1	0	1	1	0	0	0	0	0	0	0	0	0	0	0	0	0	0	0	0	0	0	0	0	0	180	84	0.82	10	2.3	0.9	11.5	4.9	51.4	7.2
8.4	0	0	57	0	10	36	24	0		0	0	0	0	0	0	1	0	0	1	0	0	0	0	0	0	0	0	1	0	0	0	1	0	0	0	0	0	0	0	1630	8879	6.41	9	15	17.3	8.7	46.1	1170.4	10.9
20.2	0	1	31	0	6	0.4	0.4	0		0	0	0	0	0	0	0	1	0	0	0	0	0	0	0	0	0	0	0	0	0	0	0	0	0	0	0	0	0	0	345	109	4.7	44	2.4	0.9	22.2	3.7	608.2
0.67	1	0	75	1	5	0.5	0.5	0		0	0	0	0	0	0	0	0	0	0	0	0	0	0	0	1	0	0	1	0	0	1	1	0	0	0	0	0	0	0	1255	2451	1.2	3	1.7	1.4	46.2	5.6	662.9	51.5
15.9	0	1	34	0	6	0.25	0.25	0		0	0	0	0	0	0	0	1	0	0	0	0	0	0	0	1	0	0	1	0	0	0	0	0	0	0	0	0	0	0	214	157	114	6	1.8	4.8	24.5	16.1	649.5
19.03	0	0	50	0	8	1	1	0		0	0	0	0	0	0	0	0	1	1	0	0	0	0	0	0	0	0	1	0	0	0	0	0	0	0	0	0	1	0	189	51	0.2	16	3.6	2	28.8	22.9	30.2	56.2
21.1	0	1	69	1	9	0.5	0.5	0		1	1	0	1	0	0	1	0	0	0	0	0	0	0	0	1	0	0	1	0	0	0	1	0	1	0	0	0	0	0	280	51	2.76	6	1.3	4.9	23.7	4.6	1334.3
21.1	0	0	33	0	8	12	12	0		0	0	0	0	0	0	0	1	0	1	0	0	0	0	0	0	0	0	1	0	0	0	0	0	0	0	1	0	0	0	132	1178	3.6	5	6.2	0.6	13.2	4.7	4.2	14.6
6.67	0	0	66	1	12	6	5	0		0	0	0	0	0	0	1	1	0	0	0	0	0	0	0	1	0	0	1	0	0	0	0	1	1	0	0	0	0	0	200	756	4.43	42	1	5.8	126.7	170.6	1023.1	15.8
19.33	0	0	69	1	6	1	1	0		0	0	0	0	0	0	0	0	0	0	0	0	0	0	0	0	0	0	1	0	0	0	1	0	0	0	0	0	0	0	784	932	9.6	28	2	7.6	25.9	24.7	273.4	23.7
46.9	0	0	70	1	10	27	27	0		0	0	0	0	1	0	0	1	0	0	0	0	0	0	0	1	0	0	1	1	0	1	1	0	0	0	0	0	0	0	368	444	0.65	1	2.7	6.1	87.9	148.3	71.4	20.1
24.2	0	1	66	1	8	1	1	0		1	0	0	1	0	0	0	1	0	0	0	0	0	0	0	1	0	1	1	0	0	0	1	1	0	0	0	0	0	0	210	31	86.7	14	1	0.8	22.2	4.4	485.9
5.43	1	1	46	0	19	2	2	0		0	1	1	0	0	0	1	1	1	1	0	0	1	0	0	1	0	0	1	1	0	0	0	0	0	0	0	0	0	0	418	716	1.5	3	4	3.4	14.4	18	1430.4
20.83	0	1	65	0	15	12.5	1.5	0		1	0	0	0	0	0	0	1	1	1	0	0	0	0	0	0	0	0	1	0	0	0	1	0	0	0	0	0	0	0	507	2251	3.2	2	1.8	2.8	19.4	6.7	238.4
21.37	0	1	32	0	12	4	3	0		0	0	0	0	0	0	1	1	1	1	0	0	0	0	0	0	0	0	1	1	0	0	0	0	0	0	0	0	0	0	207	24	3.1	5	5	2.4	9.5	5.2	565.9
1.5	1	0	54	0	10	5	5	1	Thyroid cancer	0	0	0	0	0	1	0	1	1	0	0	0	0	0	0	1	0	0	1	1	0	0	0	0	0	0	0	0	0	0	332	503	6.7	30	1.8	1.5	8.9	2	201.4	28.4
0.5	1	0	69	1	14	0.5	0.5	0		0	0	0	0	0	0	1	1	0	0	0	0	0	0	0	0	0	0	1	1	0	0	1	0	1	0	0	0	0	0	811	58	5.7	11	3.4	33.3	72.2	9.8	713.4	53.5
5.9	0	1	52	0	9	3	3	0		1	1	0	1	0	0	1	0	0	0	0	0	0	0	0	0	0	0	1	0	0	0	0	0	0	0	1	1	0	0	292	594	0.74	60	5.3	3.7	66.5	3.1	2259.2
7.9	0	0	50	0	8	36	35	0		0	0	0	0	0	0	0	1	0	1	0	0	0	0	0	0	0	0	0	0	0	0	0	0	0	0	0	0	0	0	175	557	3.3	3	1.81	2.73	11.9	11.97	43.65	7.4
3.57	1	0	64	0	16	2	2	0		0	0	0	1	0	0	0	1	0	1	0	0	0	0	0	0	0	0	1	0	1	0	1	0	1	0	0	1	0	1	295	20	0.9	45	2.8	11.3	36.5	29.7	1619	73.8
0.3	1	0	79	1	15	1	1	0		0	0	0	1	0	1	0	0	0	0	0	0	0	0	0	0	0	0	1	1	0	1	1	1	0	0	1	0	0	1	364	41	297.76	25	1.5	14.4	86.7	35.3	814.6	60.6
7.13	0	0	65	0	6	11	9	0		1	1	0	1	0	0	0	0	0	0	0	0	0	0	0	0	0	0	1	0	0	0	0	0	0	0	0	0	0	0	158	71	0.24	8	1.8	1.3	10.3	2	536.2	6.8
8.7	0	0	23	0	6	2	1	0		0	0	0	0	0	0	1	0	1	0	0	0	0	0	0	1	0	0	0	0	0	0	0	0	0	0	0	0	0	0	180	365	3.3	11	1.22	1.31	2.37	12.1	82.12	7.5
0.5	1	1	52	0	10	1	1	0		0	0	0	0	0	0	0	1	0	0	0	0	0	0	0	0	0	0	1	1	1	0	1	1	0	0	0	0	0	0	414	31	29.06	44	1.3	24.6	107.7	7.9	2510.4
6.8	0	0	49	0	6	4	4	0		0	0	0	0	0	1	0	0	0	0	0	0	0	0	0	1	0	0	1	0	0	0	0	0	0	0	0	0	0	0	177	1920	41.6	50	2.73	0.54	2	12.2	109.07	18.1
0.23	1	1	52	0	16	0.5	0.5	0		1	1	0	1	1	1	1	1	1	1	0	0	0	0	0	0	0	0	1	0	0	0	1	0	1	0	0	0	0	0	459	156	1.7	84	2.5	23.2	17.1	12.2	4052
27.3	0	0	34	0	6	0.25	0.25	0		0	0	0	0	0	1	0	1	1	0	0	0	1	0	0	0	1	0	1	0	0	0	0	0	0	0	0	0	0	0	552	2174	7.9	6	2.6	1.4	23.9	4	113.7	8.5
21.37	0	0	50	0	13	72	0	0		0	0	0	0	0	0	0	0	0	0	0	0	0	0	0	0	0	0	1	0	1	1	0	1	0	0	1	0	1	0	347	2380	66	83	1	1.2	60.7	49.7	179.5	16.1
7.27	0	1	62	0	8	2	2	1	Lung cancer	1	1	0	1	0	0	0	1	0	0	0	0	0	0	0	1	0	0	1	1	0	0	0	0	0	0	0	0	0	0	244	44	29.11	45	3.1	8.6	23.7	18.3	446.1
17.83	0	1	79	1	11	0.05	0.05	0		0	1	1	1	0	0	0	0	0	0	0	0	0	0	0	1	0	0	1	0	0	1	1	0	0	1	1	0	0	1	293	992	124	7	1.6	3.9	23	23.4	37
33.6	1	0	51	0	11	12	12	0		0	0	0	0	0	0	0	1	0	1	1	0	0	0	0	1	0	0	1	1	0	0	0	0	0	0	0	0	0	0	188	40	0.83	8	2.7	1.8	13.5	8.3	1482.6	23.6
7.53	0	1	58	0	12	0.5	0.5	0		1	0	0	1	0	0	0	1	0	0	0	0	0	0	0	1	0	0	1	0	0	0	0	0	0	0	0	0	0	1	298	321	18.8	10	2.4	4.9	44.4	4.8	466.6
26.5	0	0	38	0	6	3	0.5	0		0	0	0	0	0	0	0	0	0	0	0	0	0	0	0	0	0	0	1	0	0	0	0	0	0	0	0	0	0	0	174	829	3.1	18	1.7	1.3	19.3	2.9	57	18.7
21.33	1	0	57	0	5	0.2	0.2	1	Cervical carcinoma	0	0	0	1	0	0	0	0	0	0	0	0	0	0	0	1	0	0	1	0	0	0	1	0	0	0	0	0	0	0	542	2503	87.8	13	2.24	3.86	10.8	9.16	475.21	28.7
8.23	0	1	77	1	14	1	1	1	Lung cancer	1	1	0	0	0	0	0	1	0	1	0	0	0	0	0	1	0	0	1	0	0	0	0	1	0	0	0	0	0	0	159	46	98.41	2	1.9	1.7	68.7	57.8	79.1
20.3	0	0	50	0	13	6	6	0		0	0	0	0	0	0	1	1	0	0	1	0	0	0	0	1	0	0	1	0	0	0	0	0	0	0	0	0	0	0	244	14	3.1	18	2.5	1.8	4.7	2	530.9	13.4
8.77	0	0	60	0	10	24	6	0		0	0	0	0	0	0	1	1	0	0	0	0	0	0	0	1	0	0	1	0	0	0	0	0	0	0	0	0	0	0	178	65	3.4	14	2.7	1.3	13	2	291.7	21.8
16.13	0	0	46	0	9	0.5	0.5	0		0	0	0	0	0	0	0	1	0	1	0	0	0	0	0	1	0	0	1	0	0	0	0	0	0	0	0	0	0	0	264	55	3.1	22	1.8	3.2	20.9	3.3	22.6	13.2
7.9	0	0	71	1	5	84	84	0		0	0	0	1	0	0	0	0	0	0	0	0	0	0	0	1	0	0	1	0	0	0	0	0	0	0	0	0	0	0	153	23	66.32	7	2	7.2	136.2	76.9	280	98.8
5.93	0	1	56	0	13	1	1	0		0	0	0	0	0	0	1	1	0	1	0	0	0	0	0	1	0	0	1	1	0	0	0	0	0	0	1	0	0	0	343	115	8.54	38	1.1	4.36	29.9	2.47	1852.8
0.53	1	1	88	1	8	2	2	0		0	0	0	1	0	0	0	1	0	0	0	0	0	0	0	0	0	0	1	0	0	0	0	0	0	0	0	0	0	0	345	2047	7.24	9	1.6	2.7	22.4	37	271.1
20.6	0	0	71	1	6	3	3	0		0	0	0	1	0	0	0	0	0	0	0	0	0	0	0	0	0	0	1	0	0	0	1	0	0	0	1	0	0	0	565	1666	3.1	9	2.2	4.8	22.5	19.9	953.1	31.4
10.37	0	1	60	0	8	0.5	0.5	0		0	0	0	0	0	0	0	1	0	0	0	0	0	0	0	0	0	0	1	1	0	0	0	0	0	0	0	0	0	0	175	27	140	47	0.9	2	24.8	2	584.1
18.13	0	0	73	1	12	36	36	0		0	0	0	0	0	0	0	1	0	1	0	0	0	0	0	0	0	0	1	1	0	0	0	0	0	0	0	0	0	0	297	1385	9.9	5	5.4	1	49.6	2	331.3	20.8
11.6	1	0	68	1	7	1	0.1	0		0	0	0	0	0	0	0	0	0	0	0	0	0	0	0	1	0	0	0	0	0	0	0	0	0	0	0	0	0	0	1475	7418	13.9	17	4.2	1.5	49.5	25.3	1273.6	26.6
25.7	0	0	54	0	8	12	4	0		0	0	0	0	0	0	0	1	0	0	0	0	0	0	0	0	0	0	0	0	0	0	0	0	0	1	0	0	0	0	235	103	3.6	6	1.6	1.5	10.6	5.8	403.8	15.5
25.1	0	0	57	0	8	0.1	0.1	0		0	0	0	1	0	0	1	1	0	0	0	0	0	0	0	0	0	0	1	0	0	0	0	0	0	0	0	0	0	0	174	39	3	8	3.2	3.7	17.5	22.4	312.3	13.1
30.33	0	0	45	0	15	8	8	0		0	0	0	0	0	0	1	1	1	0	1	0	0	0	0	0	0	0	1	0	0	0	1	0	0	0	0	0	0	0	274	47	3.1	5	5.3	3.76	14.8	21.69	5.3	13.1
2.87	1	1	81	1	10	0.5	0.5	1	Lung cancer	1	1	0	0	0	0	1	0	0	0	0	0	0	0	0	1	0	0	1	0	0	0	0	0	0	0	0	0	0	1	361	53	43.7	23	1.19	25.36	123.1	76.95	627.62
16.73	0	0	82	1	10	0.75	0.75	0		1	0	0	0	0	0	0	0	0	0	0	0	1	0	0	0	0	0	1	0	0	0	1	0	0	0	0	0	0	0	1383	8600	27.4	66	2	0.9	23.4	3.3	2058.7	3.8
7.7	0	1	72	1	11	36	36	0		0	0	0	1	0	0	1	0	0	1	0	0	0	0	0	0	0	0	1	0	0	1	0	0	0	0	0	0	0	1	306	114	81.85	108	2.6	6.1	93.5	6.7	1470.3
22.93	0	0	68	1	6	12	12	0		0	0	0	1	0	0	0	1	0	0	0	0	0	0	0	1	0	0	1	0	0	0	0	0	0	0	0	0	0	0	178	38	3	26	1.61	6.47	26.9	2	319.64	15.1
16.97	0	0	66	1	10	12	0.1	0		0	0	0	0	1	0	0	0	0	0	0	0	0	0	0	0	0	0	1	1	0	0	0	1	0	0	0	0	0	0	293	695	0.41	25	3.4	3	8.3	6.8	19	9.7
3.97	1	1	63	0	8	12	12	1	Hepatic carcinoma	1	1	1	0	0	0	1	0	0	0	0	0	0	0	0	0	0	1	1	0	0	0	0	0	0	0	1	0	0	0	504	790	65.6	12	4.2	2.1	14.6	17.3	252.5	0.12
0.93	1	1	77	1	18	0.5	0.5	0		0	0	0	0	0	0	1	1	1	0	0	0	0	0	1	0	0	0	1	1	0	0	1	1	1	0	1	0	0	0	526	184	43.7	55	1.3	14.7	38.8	10.1	4700.5
24.23	0	0	67	1	13	2	2	0		0	0	0	0	0	1	1	1	1	0	0	0	0	0	0	0	0	0	1	0	0	0	1	0	0	0	1	0	0	0	311	683	25.4	26	8.38	1.42	9.96	18.2	498.49	9.4
26.3	0	1	62	0	6	1	1	0		1	1	0	1	0	0	0	0	0	0	0	0	0	0	0	0	0	0	0	0	0	0	1	0	0	0	0	0	1	0	1537	7801	3.1	1	2.8	2.7	30.5	3.7	580.4
1.3	1	0	45	0	17	0.5	0.5	0		0	0	0	0	0	0	0	1	0	0	0	0	0	0	0	1	0	1	1	1	0	0	1	1	0	0	0	0	0	0	134	49	4.9	36	1.2	1.9	33.8	31.4	347.6	23.6
7.67	0	0	62	0	13	9	9	0		0	0	0	0	0	0	1	1	0	0	1	0	0	0	0	1	0	0	1	0	0	0	0	0	0	0	0	0	0	0	214	131	24.83	86	1.5	2.7	60.7	4.4	498.2	57.9
3.67	1	0	69	1	19	12	7	0		0	0	0	0	0	0	1	1	0	0	0	0	1	0	0	0	0	0	1	1	0	1	1	1	0	0	0	0	0	0	349	391	184.55	66	1.7	8.3	45.4	21.5	233.3	18.5
23.07	0	0	39	0	13	12	11.5	0		0	0	0	0	0	1	1	1	1	1	1	0	0	0	0	1	0	0	0	0	0	0	1	0	0	0	0	0	0	0	600	2684	1.2	5	2.8	0.8	19.6	3	426.2	20.5
43.9	0	1	61	0	8	1	1	0		0	0	0	0	1	0	0	0	0	0	0	0	0	0	0	1	0	0	1	0	0	0	0	0	0	0	0	0	0	0	195	249	5.7	29	1.1	2.2	44.8	3.4	185.6
0.17	1	0	68	1	14	0.7	0.7	0		0	0	0	1	0	1	1	1	0	0	0	0	0	0	0	0	0	0	1	0	0	0	1	1	1	0	0	0	1	0	56	290	30.94	44	3.6	21.5	25.6	22.4	6753.9	18.6
0.13	1	0	61	0	18	2.5	0.5	0		0	0	0	1	0	0	0	1	1	1	0	0	0	0	0	0	0	0	1	1	0	0	1	1	1	0	1	1	0	0	534	56	352	68	1.1	114.4	2102	475.2	1129.7
20.73	0	1	67	1	7	12	8	0		0	0	0	0	1	0	0	0	0	0	0	0	0	0	0	0	0	0	1	0	0	0	1	0	1	0	0	1	0	0	270	16	75.7	41	1.6	3.4	144.2	13.7	3540.1
7.7	0	0	50	0	11	60	60	0		0	0	0	0	0	0	1	1	0	0	0	0	0	0	0	0	0	0	1	0	0	0	0	0	0	0	0	0	0	0	568	1376	5.15	87	1.4	0.7	32.8	18.4	198.3	14.8
47.3	0	0	27	0	7	14	13	0		0	0	0	0	0	0	0	0	0	0	0	0	0	0	0	0	0	0	1	0	0	0	0	0	0	0	0	0	0	0	1845	1339	2.52	8	2.5	1.6	8.7	13.3	99.2	3.9
17.83	0	0	52	0	8	3	3	0		0	0	0	0	0	0	1	0	0	0	0	0	0	0	0	0	0	0	1	0	0	0	0	0	0	0	0	0	0	0	173	1065	3.3	6	1.6	3	14.6	11	13.5	10.6
5.27	1	1	82	1	5	24	24	1	Lung cancer	1	0	0	1	0	0	0	1	0	0	0	0	0	0	0	0	0	0	0	0	0	0	1	0	0	0	0	0	0	0	223	148	6.6	34	1.7	2.6	29.8	2	171.7
9.77	0	0	65	0	9	0.1	0.1	0		0	0	0	0	0	0	1	0	0	0	0	0	0	0	0	0	0	0	1	0	0	0	0	0	0	0	0	0	0	0	244	75	3.3	2	4.4	9.5	12.8	19.1	362.7
4	1	0	34	0	10	3	3	0		0	0	1	0	0	0	0	0	0	1	0	0	0	0	0	0	0	0	1	0	0	0	0	0	0	0	0	0	0	0	422	58	3.3	13	4.6	1.8	11.2	2	35.4	11.2
8.7	1	0	74	1	12	18	16	1	Lung cancer	0	0	0	0	0	0	1	0	0	0	0	0	1	0	0	1	0	0	0	0	0	0	1	1	1	0	1	0	0	0	772	2507	5.3	41	1.8	0.9	24.9	34	651.4	19.9
4.33	1	0	69	1	7	1	0.25	0		0	0	1	1	1	0	0	0	0	0	0	0	0	0	0	0	0	1	1	0	0	1	1	0	0	0	0	0	1	0	1233	6985	5	13	2.8	3.5	45.9	21.4	427.5	15.1
49.8	0	0	30	0	9	6	6	0		0	0	0	0	0	0	0	0	0	0	0	0	0	0	0	1	0	0	0	0	0	0	0	0	0	0	0	0	0	0	255	1127	8.2	66	1.8	1	10.7	2	89	13.5
11.2	0	1	71	1	5	0.5	0.5	0		0	0	1	1	0	1	0	0	0	0	0	0	0	0	0	0	0	0	1	0	0	0	1	0	0	0	0	0	1	0	438	1133	7.28	23	3.3	4.1	19.4	13.4	183.6
11.4	0	1	71	1	8	5	1.5	0		0	0	0	1	1	1	0	0	0	0	0	0	0	0	0	0	0	0	0	0	0	0	1	0	0	0	0	0	1	1	612	2264	5.87	11	1.3	2.5	4.2	24.9	458.8
7.87	0	0	56	0	5	5	4.3	0		0	0	0	0	0	0	0	1	0	0	0	0	0	0	0	1	0	0	0	0	0	0	1	0	0	0	0	0	0	0	476	2680	2.9	2	9.6	1.1	8.3	4.2	188.8	12.1
9.73	0	0	59	0	5	12	1	0		0	0	0	1	1	0	0	0	0	0	0	0	0	0	0	0	0	0	1	0	0	0	0	0	0	0	0	0	1	0	287	348	2.54	8	2.65	2.26	12.8	4.2	114.62	14.5
0.63	1	1	67	1	18	2	2	1	Gastric cancer	1	1	0	0	0	0	0	1	0	1	0	0	0	1	1	0	0	0	1	0	0	0	0	0	1	0	1	0	0	0	356	56	54.6	39	1.1	9.9	8.3	5.3	1981.9
37.9	1	1	64	0	6	1	1	0		1	0	0	1	0	0	0	1	0	0	0	0	0	0	0	0	0	0	1	0	0	0	0	0	0	0	0	0	0	0	314	47	9.3	25	1.8	22.9	13.1	13.8	858.4
22.47	1	0	72	1	11	1	1	0		0	0	0	1	0	0	0	0	0	1	0	0	0	0	0	0	0	0	1	1	0	0	1	0	1	0	0	1	0	0	483	62	0.3	2	3.1	10.2	18.1	64.6	1970	38.2
1.23	1	0	66	1	13	1	0.33	0		0	0	1	0	0	0	0	1	1	1	0	0	0	0	0	0	0	0	1	1	0	0	1	1	1	0	1	0	0	0	301	56	15.2	30	1.9	10.9	4.5	7.3	582.4	14.5
29.2	0	1	55	0	14	48	1	0		1	1	0	1	0	0	0	1	1	0	0	0	0	0	0	1	0	1	1	0	0	0	0	1	0	0	0	0	0	1	338	50	3.1	28	3.5	4.6	52.7	6.9	561.7
44.1	0	0	56	0	10	1	1	0		0	1	1	0	1	0	1	1	0	0	0	0	0	0	1	1	0	0	1	0	1	0	0	1	0	0	0	0	0	0	867	6056	27.94	41	1.7	2.6	10.7	3.9	819.3	11.4
47.4	0	0	20	0	6	12	2	0		0	0	0	0	0	0	0	1	0	0	0	0	0	0	0	0	0	0	0	0	0	0	0	0	0	0	0	0	0	0	583	4395	26.6	7	3.2	1	19.4	21.9	55.7	9.5
18.5	0	0	61	0	8	3	2.5	1	Thyroid cancer	0	0	0	0	0	0	1	1	0	0	0	0	0	0	0	1	0	0	1	0	0	0	0	0	0	0	0	0	0	0	196	434	15.5	23	3.2	122.9	34.6	236.6	28.5	37.6
0.2	1	1	58	0	14	1	1	0		1	0	0	0	0	0	0	1	1	0	0	0	0	0	0	0	0	0	1	1	0	0	1	0	1	0	0	0	0	0	493	60	2.4	22	2.4	26.5	9.4	40.5	3183.5
21.17	0	1	44	0	10	0.5	0.5	0		1	0	0	0	0	0	0	0	0	1	0	0	0	0	0	0	0	0	1	0	0	0	1	0	0	0	0	0	1	0	293	3272	1.2	2	4.8	2.7	14	9.7	456.3
22.93	0	0	63	0	15	2	2	0		0	0	0	1	1	0	1	1	1	1	0	0	0	0	0	0	0	0	1	1	0	0	1	0	0	0	0	0	0	0	480	112	0.3	7	3.5	15.9	11.1	55.9	1696.8	16.5
9.17	0	0	36	0	10	2	2	0		0	0	0	0	0	0	1	1	0	0	0	0	0	0	0	1	0	0	1	0	0	0	0	0	0	0	0	0	0	0	245	138	3.3	18	2.8	2.1	30.7	2	146.6	14.8
36.9	0	0	38	0	8	36	12	0		0	0	0	0	0	0	0	1	0	0	0	0	0	0	0	0	0	0	1	0	0	0	0	0	0	0	0	0	0	0	227	43	44.89	79	1.2	0.9	42.5	7.7	92.4	8.1
13.07	0	0	23	0	16	1	1	0		0	0	1	0	0	0	1	1	1	0	0	0	0	0	0	1	0	0	1	1	0	0	0	0	0	0	0	0	0	0	284	93	3.8	13	4.46	0.94	2	13	258.49	13.8
30.83	0	0	42	0	5	3	3	0		0	0	0	0	0	0	1	0	0	0	0	0	0	0	0	0	0	0	1	0	0	0	1	0	0	0	0	0	0	0	410	64	0.79	26	1.8	2	18.7	2.5	53.6	11.6
17.33	0	1	75	1	8	1	1	1	Gastric caner	0	1	0	1	1	0	0	1	1	0	0	0	0	0	0	0	0	0	0	0	0	0	0	0	0	0	0	0	0	0	618	941	27.36	11	1.5	3	15.5	30.9	336.1
5.5	0	0	66	1	7	4	4	0		0	0	0	0	0	0	0	1	0	0	0	0	0	0	0	0	0	0	1	0	0	0	0	0	0	0	0	0	0	0	155	1136	3.3	25	3.4	1.3	12.7	3.2	264.9	25.9
6.73	0	1	65	0	8	48	48	0		0	0	0	0	0	0	0	1	0	1	0	0	0	0	0	0	0	0	1	0	0	0	0	0	0	0	0	0	1	0	208	98	3.64	9	3.8	3.5	29.2	3.1	237.9
44.2	0	0	19	0	12	2	2	0		0	1	1	0	1	0	0	1	0	1	0	0	0	0	0	1	0	0	1	0	0	0	0	0	0	0	0	0	0	0	308	112	3.2	6	1.8	1.3	17.1	5.2	61.3	11.7
46.2	0	1	74	1	9	5	1	0		0	1	1	0	0	1	1	0	0	0	0	0	0	0	0	0	0	0	1	0	0	0	0	0	0	0	0	1	0	0	513	47	4.5	11	2	3.2	30.5	38.3	651.1
56.3	0	0	50	0	8	23	1	0		0	0	0	0	0	0	0	0	0	0	0	0	0	0	0	0	0	0	1	0	0	0	0	0	0	0	0	0	0	0	116	924	7.92	2	1.7	1	10	2	44	6.2
2.17	1	0	60	0	12	2	1	0		0	0	0	1	0	0	1	1	0	0	0	0	0	1	0	0	0	0	1	0	0	0	0	0	0	0	0	0	1	0	242	47	3.3	14	2.2	16.2	18.2	2	780.2	10.9
7.1	0	1	63	0	6	12	11	0		1	1	1	0	0	0	0	1	0	0	0	0	0	0	0	0	0	1	1	0	0	0	0	0	0	0	0	0	0	0	274	24	28.7	8	4.1	8.7	343.3	30.8	579.8
17.37	0	1	72	1	10	2	0.5	1	Hepatic carcinoma	0	0	0	0	1	0	1	1	0	1	0	0	0	0	0	1	1	1	1	0	0	0	0	0	0	0	0	0	0	0	271	44	11.9	6	346.7	4.3	12.7	13.7	990.2
26.4	0	0	30	0	11	0.5	0.5	0		0	0	0	0	0	0	1	1	0	0	1	0	0	0	0	1	0	1	0	0	0	0	1	0	1	0	0	0	0	0	757	3936	3.1	38	1.4	1.8	24.1	21.7	133.1	13.8
15.77	0	0	51	0	13	0.75	0.75	0		0	0	0	0	0	1	1	1	1	0	0	0	0	0	0	0	0	0	1	1	0	0	1	0	0	0	1	0	0	0	306	37	18.04	8	0.8	1.1	15.3	4.5	88.4	8.4
1	1	1	51	0	9	2	0.1	0		1	1	0	0	0	0	1	0	0	0	0	0	1	0	0	1	0	0	1	0	0	0	0	1	0	0	0	0	0	0	544	139	13.09	33	4.9	5.1	17.8	9.5	3096.3
16.5	0	1	70	1	12	4	3.5	0		0	0	1	0	0	0	0	1	1	0	1	0	0	0	0	1	0	0	1	0	0	1	1	0	0	0	1	0	0	0	164	640	22.5	54	1.4	5.1	48	84.7	293.4
8.1	0	1	69	1	7	3	3	0		1	0	0	0	0	0	0	0	0	1	0	0	0	0	0	1	0	0	1	0	0	0	0	0	0	0	1	0	0	0	227	762	110	78	1.5	4.9	51.5	47.4	498
45	0	0	56	0	6	5	5	0		0	0	0	0	0	0	0	0	0	0	0	0	0	0	0	1	0	0	1	0	0	0	0	0	1	0	0	0	0	0	1536	9057	0.82	2	1.6	0.7	87.3	5.6	3800.4	11.7
38.5	0	0	36	0	9	9	6	0		0	0	0	1	0	0	1	1	0	0	0	0	1	0	0	0	0	0	1	0	0	0	0	1	0	0	0	0	0	0	326	10	13	70	2.6	2.1	39.1	16.2	650.1	8.8
10.97	0	0	48	0	14	24	1	0		0	0	0	1	0	0	0	0	0	1	1	0	0	0	0	0	0	0	1	0	0	0	1	0	0	0	0	0	0	0	333	99	69.6	36	1.6	0.8	28.7	4.1	1173	9.7
2.3	1	1	25	0	16	8	8	0		0	1	1	0	0	0	1	1	1	0	0	0	0	0	0	1	0	0	1	0	0	0	1	1	0	0	0	0	0	1	622	764	3.6	8	2.1	1.4	48.9	20.3	1728.7
35.3	0	0	54	0	12	2	1	0		0	0	0	0	0	0	1	1	0	0	1	0	0	0	0	0	0	0	1	1	0	0	0	0	0	0	0	0	0	0	288	58	33.8	25	1.8	5.6	68.2	57.8	337	78.5
10.33	0	1	61	0	14	1	1	0		0	1	0	1	0	1	1	1	0	1	0	0	0	0	0	0	0	0	1	1	0	0	1	0	0	0	0	0	0	0	494	1254	4.4	7	1.2	6.2	16.5	8.8	1235.9
6.3	0	0	45	0	8	3	3	0		0	0	0	0	0	0	1	1	0	0	0	0	0	0	0	1	0	0	1	0	0	0	0	0	0	0	0	0	0	0	215	22	6.94	17	1.4	2.5	21.1	10.9	91.6	8.4
19.6	0	0	46	0	16	5	5	0		0	0	0	0	0	1	1	1	0	0	0	0	0	0	0	0	0	0	1	0	0	0	0	0	1	0	1	0	0	0	302	36	3.1	23	4.2	2.6	12.6	8.6	381.9	21.7
48.8	0	0	46	0	5	7	7	1	Lung cancer	0	0	1	0	0	0	0	1	0	0	0	0	0	0	0	0	0	1	1	1	1	0	0	0	0	0	0	0	0	0	336	44	30.2	17	2.3	5	50.5	29.2	61.8	22.6
20.47	0	1	58	0	13	1	1	0		1	1	0	0	1	0	1	1	0	0	0	0	0	0	0	0	0	0	1	1	0	0	0	0	0	0	0	0	0	0	287	26	113.9	71	2.9	1.2	7.7	2.2	74.4
40.1	0	1	64	0	13	7	2	0		1	0	0	0	0	0	0	1	0	0	1	0	1	0	0	1	0	0	1	0	0	0	0	1	0	0	0	0	0	1	342	477	13.37	5	2.4	4.1	20.1	18.3	495.1
16.6	0	1	59	0	8	3	3	0		1	1	0	0	0	0	0	0	0	1	0	0	0	0	0	0	0	1	0	0	0	0	0	0	0	0	0	0	0	0	469	1103	16.73	21	1.5	1.6	17.7	2	383.1
1.33	1	0	66	1	14	2	2	0		0	0	0	1	0	0	0	1	0	1	0	0	0	0	0	1	0	0	1	0	0	0	0	1	0	0	0	0	0	0	352	39	3.13	22	4.5	9.1	11.5	4.8	2420.5	24.4
0.27	1	1	62	0	13	3	3	0		0	0	1	0	0	0	1	1	0	0	0	0	0	0	0	0	0	0	1	1	0	0	0	0	1	0	0	0	0	0	478	53	0.65	5	2.4	28.4	18.6	0.9	1155.8
16.37	0	1	68	1	5	60	60	0		1	1	0	1	0	0	0	0	0	0	0	0	0	0	0	1	0	0	1	0	0	0	0	0	0	0	0	0	0	0	198	119	9.6	43	1.5	2.6	145.9	5.1	670.2
0.6	1	0	66	1	7	1	1	0		0	0	0	1	0	0	0	1	0	0	0	0	0	0	0	0	0	0	1	0	0	0	0	1	0	0	0	0	0	0	674	524	20.92	74	3.9	20.8	16.5	2	1822.1	42.1
13.63	0	0	50	0	6	6	6	0		0	0	0	0	0	0	1	0	0	0	0	0	0	0	0	1	0	0	1	0	0	0	0	0	0	0	0	0	0	0	208	63	3.1	4	2.7	1.2	9.8	4.7	165	7.2
15.7	1	0	62	0	10	72	69	0		0	1	0	1	1	0	1	0	0	1	0	0	0	0	0	1	0	0	0	0	0	0	0	0	0	0	0	0	0	0	178	60	15.7	23	4	1.7	19	5	324.3	6.4
16.6	0	0	34	0	5	15.2	6	0		0	0	0	0	0	0	0	1	0	0	0	0	0	0	0	0	0	0	0	0	0	0	0	0	0	0	0	0	0	0	149	317	6.12	2	1.5	1.6	38	10.9	1115	14.3
21.63	0	0	63	0	6	2	2	0		0	1	0	0	0	0	0	0	0	0	0	0	0	0	0	0	0	0	1	0	0	0	0	0	0	0	0	0	0	0	300	1124	8.9	19	2.5	1.3	14.2	6.4	92.3	11.9
1.2	1	1	65	0	9	4	3	0		0	0	0	0	0	0	0	1	1	0	0	0	0	0	0	1	0	0	1	1	0	0	0	0	0	1	0	0	0	0	718	2194	9.6	11	1.8	1.7	10.5	2	683.2
14.07	0	1	65	0	12	12	1	0		1	0	0	0	0	0	1	1	0	0	0	0	0	0	0	0	0	0	1	1	0	0	0	1	0	0	1	0	0	0	271	737	11.31	3	1.8	5.2	11.9	4.7	1326.5
11.63	0	1	47	0	7	15	15	0		0	0	0	1	1	0	1	0	0	0	0	0	0	0	0	1	0	1	1	0	0	0	0	0	0	0	0	0	0	0	196	429	117	65	1.65	2.26	6.6	2	665.43
21.9	1	0	66	1	9	3	3	0		1	0	0	0	0	1	0	0	0	0	0	0	0	0	0	0	0	0	1	0	0	0	1	1	0	0	0	0	0	0	455	58	47.22	32	1.5	3.4	52.6	4.9	372.1	14.1
30.03	0	0	48	0	8	3	3	0		0	0	0	0	0	0	1	1	0	1	0	0	0	0	0	0	0	0	1	0	0	0	0	0	0	0	0	0	0	0	261	33	18.89	17	1.59	3.62	12.2	3.27	87.04	17.6
40.9	0	1	56	0	4	4	4	0		0	0	0	0	0	0	1	0	0	0	0	0	0	0	0	0	0	0	1	0	0	0	0	0	0	0	0	0	0	0	315	530	0.27	7	2.6	2.1	7.4	9.4	357.4
9.5	1	0	51	0	17	72	72	0		0	0	1	0	0	0	1	1	0	0	0	0	0	0	0	1	0	1	1	1	0	1	0	1	1	0	0	0	0	1	391	480	25.11	72	0.7	1.1	13.6	3.1	42	19.8
12.03	0	0	58	0	13	108	108	0		0	0	0	1	0	0	0	0	0	1	1	0	0	0	0	0	0	0	1	0	0	0	1	0	0	0	0	0	0	0	492	1283	1.94	8	3.3	1.2	8.3	2	302.5	12.2
24.7	1	1	59	0	15	48	48	0		1	1	0	0	0	0	1	1	0	1	0	0	0	0	0	0	0	0	1	1	0	1	0	1	0	0	0	0	0	0	441	1268	70.6	71	2.6	1.1	15.6	25.6	387.3
43.7	0	1	56	0	12	1	1	0		1	1	0	0	0	0	1	1	1	0	0	0	0	0	0	1	0	0	1	1	0	0	0	0	0	0	0	0	0	0	339	51	6.7	69	4	4.3	11.5	7.3	1024
4.5	1	0	55	0	4	1	1	1	Lung cancer	0	1	1	0	0	0	0	1	0	0	0	0	0	0	0	1	0	0	1	1	0	0	0	0	0	0	0	0	0	0	314	212	3.1	33	0.9	2.9	12.3	11.3	121.9	16.1
41.2	1	1	43	0	13	6	5	0		0	1	0	0	0	0	1	0	0	0	0	0	0	0	0	1	0	0	1	0	0	0	0	0	0	1	0	0	0	0	1005	2758	3.3	6	3.2	1.2	10.3	6.4	1066.5
12.83	0	0	59	0	5	20	20	0		0	0	0	0	0	0	0	1	0	0	0	0	0	0	0	1	0	0	0	0	0	0	0	0	0	0	0	0	0	0	308	504	26.24	31	3	0.6	9.9	3.5	316	7.8
24.5	1	0	66	1	6	12	12	0		0	0	0	1	0	0	0	0	0	0	0	0	0	0	0	0	0	0	1	0	0	0	0	0	0	0	0	0	0	0	276	736	3	14	4.2	6.7	12.9	2	66.1	42.8
29.5	0	0	63	0	8	480	0.7	0		0	0	0	1	0	1	0	0	0	1	0	0	0	0	0	0	0	0	1	1	0	0	0	1	0	0	0	0	0	0	180	17	3.1	16	4.9	3.5	18.5	10.8	98.6	28
9.6	0	0	48	0	14	36	1.5	0		0	0	1	1	0	0	1	1	0	1	0	0	0	0	0	0	0	0	1	1	0	0	0	0	0	0	0	0	0	0	240	367	3.3	2	2.9	2.8	22.6	5.1	13.2	16.5
20.23	0	1	72	1	11	0.7	0.7	0		0	0	0	0	0	0	0	0	0	0	0	0	0	0	0	0	0	0	1	1	0	0	0	0	0	0	0	0	0	0	267	138	63.3	64	3	2.8	24.8	5.5	813.2
18.7	0	0	64	0	9	4	4	0		0	0	0	0	0	1	1	1	0	0	0	0	0	0	0	0	0	0	1	0	0	0	0	0	0	0	0	0	0	0	203	431	3.5	38	4.6	1.5	15.5	2	494.2	20.2
32.5	0	1	56	0	6	2	2	0		0	1	0	0	0	1	0	0	0	0	0	0	1	0	0	1	0	0	1	0	0	0	0	0	0	0	0	0	0	0	2714	16886	4.5	7	3.3	1	8.3	2	584.1
0.4	1	0	54	0	14	0.5	0.5	0		0	0	0	0	0	1	1	1	1	0	0	0	0	0	0	0	0	0	1	1	1	0	0	1	0	0	0	0	0	0	432	69	33.3	26	5.3	1.2	3.5	9.3	542.6	11.2
42.5	0	1	65	0	9	3	1	1	Lung cancer	1	1	0	0	0	0	1	1	0	1	0	0	1	0	0	1	0	0	1	0	0	0	0	0	0	0	0	0	0	0	202	90	42.7	7	1.5	2.2	5.8	3.2	376.8
22.93	0	0	72	1	8	6	6	0		0	1	0	1	0	1	0	0	0	1	0	0	0	0	0	0	0	0	1	0	0	0	0	0	0	0	0	0	0	0	234	1143	7.87	9	3.2	3.6	72.9	22.7	197.8	15.5
0.3	1	0	71	1	6	0.1	0.1	0		0	0	0	1	0	0	0	1	0	0	0	0	0	0	0	0	0	0	0	0	0	0	0	1	0	0	0	0	0	0	3132	69289	43.71	77	2.1	3.6	45.9	8.5	9049.4	13.7
1.83	1	1	75	1	19	0.4	0.4	0		0	0	0	0	0	0	1	1	0	0	0	0	1	0	1	1	0	0	1	1	0	0	1	1	1	0	0	0	0	0	415	49	7	52	1.2	7.2	9.5	4.5	1460.6
8.53	0	1	63	0	6	8	8	0		1	0	0	0	0	0	0	0	0	0	0	0	0	0	0	0	0	0	1	0	0	0	0	1	0	0	0	0	0	0	574	3854	3.3	7	2.8	1.8	7.5	2	543.4
20.93	0	0	68	1	6	6	6	0		0	0	0	0	0	1	0	0	0	0	0	0	0	0	0	0	0	0	1	0	0	0	0	0	0	0	0	0	0	0	231	571	7.4	19	1.3	1.3	12.1	2.8	238.3	22.8
27.2	0	0	64	0	8	36	1	0		0	0	0	0	0	0	0	0	0	0	0	0	0	0	0	0	0	0	1	0	0	0	0	1	0	0	0	0	0	0	185	47	3.1	19	2	1.1	11	2.2	315.4	6.9
18.73	0	1	59	0	10	29	24	0		0	0	0	0	0	0	0	1	0	0	0	0	0	0	0	0	0	0	1	1	0	0	0	0	0	0	0	0	0	0	796	1809	66.8	10	3.3	5.4	6.2	19.9	612.2
18.5	1	0	64	0	6	1	1	1	Colon cancer	0	0	1	0	0	0	0	1	0	0	0	0	0	1	0	1	0	0	1	0	0	0	0	0	1	0	0	0	0	0	275	89	0.97	9	3.5	2.9	7.6	8.2	4740.5	11.8
35.6	0	0	41	0	10	1	0.5	0		0	0	0	0	0	0	1	1	0	0	0	0	0	0	0	1	0	0	0	0	0	0	0	0	1	0	0	0	0	0	420	23	134	87	2.7	3.5	11.8	2.9	4408.5	6.4
38.5	0	0	44	0	6	1	1	0		0	0	0	0	0	0	0	1	0	0	0	0	0	0	0	1	0	0	1	0	0	0	0	0	0	0	0	0	0	0	255	63	31.3	23	1.6	1.8	11.4	4.8	176.9	21.9
33.8	0	0	65	0	10	9	0.1	0		0	0	0	0	0	0	0	1	0	0	0	0	0	0	0	0	0	0	1	0	0	0	0	0	0	0	0	0	0	0	186	30	1.18	16	2.2	0.5	25.8	4	195.7	13.1
36.4	1	0	57	0	12	2	2	0		0	0	0	1	0	0	0	0	0	0	0	0	1	1	0	0	0	0	1	0	0	0	0	0	1	0	0	0	0	0	1396	2692	45.7	67	9	1.9	22.1	2.2	3979.1	15.3
35.7	0	0	51	0	9	2	2	0		0	0	0	0	0	1	0	0	0	0	0	0	0	0	0	1	0	0	1	0	0	0	0	0	0	0	1	0	0	0	412	97	51.4	14	3.3	1	8.3	3.1	226.1	28.7
39.5	0	0	64	0	7	2	2	0		0	0	0	0	0	0	1	1	0	0	0	0	0	0	0	1	0	0	1	0	0	0	0	0	0	0	0	0	0	0	329	73	15.82	28	1.6	2.8	14.9	2.1	330.6	10
0.27	1	0	55	0	10	1	0.5	0		0	0	0	0	1	0	1	1	0	0	0	0	0	0	0	1	0	0	1	1	0	0	0	0	0	0	0	0	0	0	368	52	43.8	43	0.9	19.6	14.6	2	1492	36.7
41.4	0	0	49	0	10	0.5	0.3	0		0	0	0	0	0	0	1	1	0	0	0	0	0	0	0	1	0	0	1	1	0	0	0	0	0	0	0	1	0	0	465	164	9	19	1.2	3.1	66	3.3	437.4	50
6.43	0	0	75	1	19	1	1	0		0	0	0	1	0	0	1	1	0	1	0	0	0	0	0	1	0	0	1	0	0	0	0	0	0	0	0	0	0	0	216	205	12.9	16	2	2.6	48.2	2	129.4	22.7
0.5	1	0	74	1	11	3	3	0		0	0	0	1	0	0	0	0	0	0	0	0	0	0	0	0	0	0	1	1	0	0	0	0	1	0	0	0	0	1	350	324	13.48	14	1.3	4.7	63	32.7	1399.4	31.5
2.6	1	1	59	0	8	3	3	0		1	1	0	1	1	0	1	1	0	0	0	0	0	0	0	1	0	0	1	1	0	0	0	1	0	0	0	0	0	0	640	20	200.93	6	1.2	6.3	127.4	17.5	379.8
55.5	0	0	37	0	3	84	12	1	Colon cancer	0	0	0	0	1	1	0	1	0	0	0	0	0	0	0	0	0	0	1	0	0	0	0	0	0	0	0	0	0	1	686	3801	0.61	42	1.2	0.8	27.1	2	261.7	23.9
21.47	1	0	44	0	10	5	5	1	Bone tumor	0	0	0	0	0	0	1	1	1	0	0	0	0	0	0	1	0	0	0	0	0	0	0	0	0	0	0	0	0	0	266	201	3.1	6	1.34	1.06	3.06	7.7	25.6	5.4
44.5	0	0	52	0	6	3	1	0		0	1	0	0	0	0	0	0	0	0	1	0	0	0	0	1	0	0	1	0	0	0	0	0	0	0	0	0	0	0	265	61	3	9	4.1	2.1	8.5	15.6	186.2	10.7
42.2	0	0	45	0	3	3	3	0		0	0	1	0	0	0	1	1	0	0	1	0	0	0	0	1	0	0	1	0	1	0	0	0	0	0	0	0	0	0	230	100	3	5	2.1	1.3	14.9	2	96.5	12.7
19.5	0	0	66	1	7	6.5	6.5	0		0	0	0	0	0	0	0	0	0	0	0	0	0	0	0	1	0	0	0	0	0	0	0	0	0	0	0	0	0	0	936	5161	3.13	25	3.6	1.1	10.2	4.9	143.8	15.2
19.8	0	1	63	0	10	1	1	0		1	1	0	0	0	0	0	1	0	1	0	0	0	0	0	0	0	0	1	0	0	0	0	0	0	0	0	0	0	0	231	542	0.33	3	1	1.1	5.9	2	192.1
41.4	0	0	55	0	6	1	0.1	0		0	0	0	0	0	0	1	1	0	0	0	0	0	0	0	1	0	0	0	0	0	0	0	0	0	0	0	0	0	0	188	81	3	12	2.2	0.9	6.1	2.7	64.1	9.9
42.3	0	0	41	0	8	2	1	1	Cervical cancer	0	0	0	0	0	0	1	0	0	0	0	0	0	0	0	0	0	0	1	0	0	0	0	0	0	0	0	0	0	0	337	667	3	2	3	1.1	34.2	13.9	318.3	25.4
3.4	1	0	55	0	16	1	1	1	Breast cancer	0	0	0	0	0	0	1	1	0	0	0	0	0	0	1	1	0	0	1	0	0	0	0	0	0	0	0	0	0	1	570	912	3.2	15	6.2	3.5	13.2	33.5	1159.8	13.9
0.27	1	0	78	1	14	1	1	0		0	0	0	0	0	0	0	0	0	0	0	0	0	0	0	0	0	0	1	1	1	1	0	0	1	0	1	0	0	0	387	293	74.8	45	1	2.4	62.8	5.8	531.3	19.5
27.17	0	0	57	0	6	24	2	0		0	0	0	0	0	0	1	0	0	0	0	0	0	0	0	0	0	0	0	0	0	0	0	0	0	0	0	0	1	0	482	1499	3.1	51	2.4	0.8	17.6	3	98.1	7.4
6.8	1	0	58	0	5	2	1	1	Ovarian cancer	0	0	0	0	1	1	0	1	0	0	0	0	0	0	0	1	0	0	0	0	0	0	0	0	0	0	0	0	0	0	518	411	13.3	53	2.6	1.7	796.5	3	468.3	85.7
25.57	0	1	59	0	6	0.6	0.6	0		1	1	0	1	1	0	1	0	0	0	0	0	0	0	0	0	0	0	1	1	0	0	0	0	0	0	0	0	0	0	259	132	26.3	72	1.2	4	20.4	3.4	1974.2
9.93	0	1	60	0	12	5	5	0		0	0	0	0	0	0	0	0	0	1	0	0	0	0	0	1	0	1	1	0	0	0	0	0	0	0	0	0	0	0	425	704	28.6	29	3.4	2.3	26.1	13.4	930.9
14.97	0	1	76	1	9	12	12	0		1	1	0	1	0	0	0	1	0	0	0	0	0	0	0	1	0	1	1	0	0	0	0	0	1	1	0	0	0	0	297	164	41.5	5	3.1	17.5	56	9.5	1309.3
57.1	0	0	54	0	8	48	42	1	Ovarian cancer	0	0	1	0	1	1	0	1	0	1	0	0	0	0	0	0	0	0	1	0	0	0	0	1	0	0	0	0	0	0	280	132	1.6	15	2.6	4.7	18.3	23.3	366	21.8
22.03	0	0	60	0	6	3	2	0		0	0	0	0	0	0	0	1	0	0	0	0	0	0	0	0	0	0	1	0	0	0	0	0	0	0	0	0	0	0	507	199	3.1	5	5.9	2.7	13.5	26.5	556.6	14.2
8.4	0	0	90	1	6	360	6	0		0	0	0	0	0	0	0	0	0	0	0	0	0	0	0	0	0	0	1	0	0	0	0	0	0	0	0	0	0	0	196	536	29.11	69	1.7	3.1	67.6	2.3	230.4	24.9
27.83	0	1	56	0	6	12	7	0		1	1	0	1	0	0	0	1	0	0	0	0	0	0	0	0	0	0	0	0	0	0	0	0	1	0	0	0	0	0	231	18	3.1	1	3	3.3	16.2	0.8	317.3
1.13	1	1	66	1	18	11.2	6.2	1	Lymphoma	1	1	0	0	0	0	1	1	1	0	0	0	0	0	0	0	0	1	1	1	0	0	0	1	1	0	1	0	0	1	271	355	55.41	92	1.8	3.2	57.8	18.4	1493.9
51	0	0	55	0	7	1	1	0		0	0	0	0	0	0	0	0	0	0	0	0	0	0	0	1	0	0	1	0	0	0	0	0	0	0	0	0	0	0	366	985	1	10	1.6	1.9	14.4	3.2	45.5	15.1
37.2	0	0	53	0	9	3	2	0		0	0	0	0	0	0	1	1	1	0	0	0	0	0	0	0	0	0	1	0	0	0	0	0	0	0	0	0	0	0	205	81	3	2	3.1	2	8.9	6.1	127.2	13.9
12.5	1	0	31	0	8	1	1	0		0	0	0	0	0	0	0	0	0	0	0	0	0	0	0	0	0	1	1	0	0	0	0	1	0	0	0	0	0	1	1061	9370	6.4	8	1.5	2.2	14.6	27.8	597	8.4
0.5	1	0	63	0	8	4	4	0		0	0	0	0	0	0	1	1	0	0	0	0	0	0	0	0	0	0	1	0	0	0	0	0	0	0	0	0	0	0	341	27	3.52	8	1.7	16.6	9.5	17.2	1658.1	40
23.23	0	0	47	0	6	1	1	0		0	0	0	0	0	1	1	0	0	0	0	0	0	0	0	0	0	0	1	0	0	0	0	0	0	0	0	0	0	0	230	643	3.8	5	2.4	1.2	5.4	22.4	29.5	18.2
1.5	1	0	61	0	3	1	1	0		0	0	0	0	0	0	0	1	1	0	0	0	1	0	0	0	0	0	1	0	0	0	0	0	0	0	0	0	0	0	397	226	10.4	14	3.1	7	26.1	3.1	2284.6	22.2
23.93	0	1	72	1	13	1	1	0		0	0	0	0	0	0	0	1	0	1	0	0	0	0	0	1	0	0	1	0	0	0	0	0	1	0	0	0	0	0	346	134	11	6	2.5	3.5	45.2	4.3	372.3
0.73	1	1	39	0	8	12	1	1	Thyroid cancer	1	0	0	0	0	0	1	0	0	0	0	0	0	0	0	1	0	1	1	0	0	1	0	1	0	0	1	0	1	0	686	59	3.1	6	5.5	11.9	39.4	19.8	18537.5
27.9	0	0	62	0	7	8	1	0		0	0	0	0	0	0	0	1	0	1	0	0	1	0	0	1	0	0	1	0	0	0	1	1	0	0	1	0	0	0	409	1261	11.3	27	2.6	1.1	5.8	2	335.2	9.1
37.5	1	0	51	0	8	125	12	0		0	0	0	0	0	1	0	1	0	0	0	0	0	0	0	1	0	1	1	0	0	0	0	0	0	0	0	0	0	0	293	20	25	47	1.1	2.2	10.7	19.4	2531.6	12.3
26.8	0	0	54	0	7	6	0.5	0		0	0	0	0	0	1	0	1	0	0	0	0	0	0	0	1	0	1	1	0	0	0	1	1	0	0	0	0	1	0	260	58	28.9	11	1.9	3.5	14.7	2	332.4	32.9
29.2	0	1	64	0	8	3	2.5	0		0	0	0	1	1	0	0	0	0	0	0	0	0	0	0	0	0	0	1	0	0	0	0	0	0	0	0	0	0	0	125	1165	3.1	7	1.8	3.8	13.1	4.3	430
57.3	0	0	49	0	4	24	21	0		0	0	0	0	0	0	1	1	0	0	0	0	0	0	0	0	0	0	1	0	0	0	0	0	0	0	0	0	0	0	302	20	0.7	7	7.6	2.5	25.2	12.8	54.7	6.9
51.9	0	0	67	1	9	2	1	0		0	1	1	0	0	0	1	1	0	0	0	0	0	0	0	1	0	1	1	0	0	1	0	0	0	0	0	0	0	0	755	2824	7.9	13	3.1	1.2	19.8	2	401.1	21
2.2	1	1	89	1	16	1	1	0		1	0	0	0	0	0	1	1	0	0	0	0	0	0	0	1	0	0	1	1	0	1	0	0	0	0	0	0	0	0	273	93	151.53	60	0.7	1.5	253.7	2	1111.4
0.27	1	0	76	1	19	1	1	0		0	0	0	1	1	0	0	1	0	1	0	0	1	1	0	0	0	0	1	0	0	0	0	0	0	0	0	0	1	0	448	965	3.8	35	1.8	100.4	22.1	28.3	563.5	22.4
5.6	1	0	73	1	19	0.14	0.14	1	Lung cancer	0	0	0	1	0	0	1	0	0	0	0	0	0	0	0	1	0	0	1	1	0	0	0	0	0	0	0	0	0	0	388	1882	7.6	12	5.5	2.9	19.9	8.1	325.8	8.7
7.93	0	1	33	0	19	1	1	0		0	1	0	0	0	0	1	1	0	1	0	0	1	1	0	1	0	0	1	1	1	0	0	1	1	0	0	0	0	0	327	514	6	49	3.3	2.3	8.3	5.3	2249.9
16.53	0	0	76	1	18	30	30	0		0	0	0	0	0	0	0	0	0	1	0	0	0	0	0	1	0	0	1	1	0	1	1	0	1	0	0	0	0	0	265	1252	16.4	13	2.2	3.6	40.4	9	649.9	64.1
9.73	1	1	58	0	18	120	120	0		1	0	0	0	0	0	0	0	0	1	1	0	1	1	0	1	0	0	1	1	0	0	0	0	0	0	0	0	0	0	930	5451	7.2	20	2.5	2	24.3	2.1	1074.3
14.8	0	1	48	0	18	12	12	0		0	0	0	0	0	0	1	1	0	0	0	0	0	0	0	1	0	0	1	0	0	0	0	1	1	0	0	0	0	0	442	2789	48.6	88	1.7	2.7	58.8	38.1	1366
10.13	0	0	65	0	17	10	4	0		0	0	0	1	1	0	0	1	1	1	0	0	0	0	0	0	0	0	1	0	0	0	1	0	1	0	0	0	0	0	517	120	4.3	14	6.2	2.7	46.2	4.1	134.4	37.9
23.03	0	1	61	0	17	2	1	0		0	0	0	1	0	0	0	1	0	0	0	0	1	1	0	0	0	0	1	0	0	0	0	1	0	0	0	1	0	0	321	90	34.9	5	4.1	21.2	20.3	29.3	17998.1
10.93	0	0	53	0	17	1	1	0		0	0	0	0	0	0	0	0	0	0	0	0	1	0	0	0	0	0	1	1	0	0	1	1	1	0	0	0	0	0	331	697	23.43	21	5.8	1.6	11.2	39.5	694.8	28.2
1.13	1	1	73	1	16	2	2	1	Bone cancer	1	1	1	1	0	0	1	0	0	0	0	0	0	0	0	0	0	0	1	1	0	0	0	1	1	0	0	0	0	0	428	31	13.6	14	2.3	5.4	61.7	36.3	324.2
0.73	1	0	43	0	16	0.25	0.25	0		0	0	0	0	0	0	1	1	0	0	0	0	0	0	0	1	0	0	1	0	0	0	1	1	0	0	0	0	0	0	619	1058	5.2	12	3.3	2.4	7.7	3.3	324.1	17.5
46	0	0	36	0	16	48	44	1	Nasopharyngeal carcinoma	0	0	0	0	0	0	1	1	0	1	0	0	0	0	0	0	0	0	1	1	0	0	0	1	0	0	0	0	0	0	266	156	1.83	58	2.9	1.9	13.1	5.3	39.5	19.8
1.3	1	0	30	0	16	0.5	0.5	0		0	0	1	0	0	0	0	0	0	0	0	0	1	1	1	0	0	0	1	1	0	0	1	1	0	0	0	0	0	0	12364	20853	5.2	12	2.7	3.4	17.1	2	452.5	6.9
34.9	0	1	82	1	15	6	0.5	0		1	1	0	1	1	0	0	0	0	0	0	0	0	0	1	1	0	0	1	1	0	1	0	1	0	0	0	0	0	0	284	3167	30.3	85	1.1	6.6	71.4	199	1101.3
1.03	1	1	62	0	15	0.1	0.1	0		0	0	0	0	0	0	0	0	0	0	0	0	0	0	0	0	0	0	1	1	0	0	0	1	0	0	0	0	0	1	1414	5665	24.8	31	1.9	3.9	91.6	19	917.7
45.5	1	0	55	0	15	2	2	0		0	0	0	1	1	0	0	1	0	1	0	0	0	0	0	0	0	0	1	0	0	0	0	0	0	0	0	0	0	0	298	139	0.91	51	1.6	1.1	18.3	3.3	289.6	8.9
22.9	1	0	54	0	15	1	1	0		0	0	0	1	1	0	0	1	0	0	0	0	0	0	0	0	0	0	0	0	0	0	1	1	0	0	0	0	0	0	260	43	0.5	10	1.6	3.2	18.1	27.1	795.5	15.9
6.37	0	0	46	0	15	0.7	0.7	0		0	0	0	0	0	0	1	1	0	0	0	0	0	0	0	0	0	0	1	1	0	0	0	1	0	0	0	0	0	1	261	42	9.69	39	1.6	10.1	29.7	3.6	1253.2	21.4
0.93	1	1	42	0	15	2	2	1	Lymphoma	0	1	1	0	1	0	1	1	0	0	0	0	0	0	0	0	0	1	1	1	0	0	1	0	1	0	0	0	0	0	359	353	2.3	9	5.8	8.2	22.6	4.2	802.2
1.93	1	1	37	0	15	0.7	0.7	0		1	1	0	0	0	0	0	1	1	1	0	0	0	0	0	0	0	0	1	1	0	0	1	1	0	0	0	0	0	1	2311	86	22	19	2.1	3.2	16	2	1887.2
0.3	1	0	74	1	14	156	48	0		0	0	0	1	0	1	1	1	0	0	0	0	0	0	0	1	0	0	1	1	0	1	1	1	0	0	0	0	0	0	280	53	0.5	3	2.9	1.6	85.5	7.7	93.5	19.4
29.3	1	0	72	1	14	24	1	0		0	0	0	0	0	0	0	0	0	0	0	0	1	0	0	0	0	0	1	1	0	0	0	0	1	0	0	0	0	0	409	6125	68	36	1	11	149	272.1	449.3	75.3
2.4	1	1	69	1	14	1	0.5	0		0	0	0	0	0	0	1	1	0	0	0	0	1	0	0	1	0	0	1	0	0	1	1	0	0	0	1	1	0	0	264	60	9	2	0.7	37.2	43.6	21.6	2418.7
27.7	0	0	66	1	14	1	0.5	0		0	0	0	0	0	0	0	1	0	1	0	0	0	0	0	1	0	0	1	1	0	0	0	1	0	0	0	0	0	0	455	531	0.8	2	1.8	2.4	29.1	4.2	346.8	55.1
43.6	0	0	63	0	14	6	5	0		0	0	0	0	0	0	1	1	1	1	0	0	0	0	0	1	0	0	1	0	0	0	0	1	1	0	0	0	0	0	199	12	3	48	2	8	11.2	12.9	561.9	19
31.17	0	0	60	0	14	3	3	0		0	0	0	0	0	0	1	1	0	1	0	0	0	1	0	0	0	0	1	1	0	0	0	0	0	0	0	0	0	0	242	65	0.8	13	1.58	2.02	2	9.5	99.51	22.2
6.63	0	0	56	0	14	10	9	0		0	0	0	0	0	0	0	0	0	1	1	0	1	0	0	0	0	0	1	0	0	0	1	0	0	0	0	0	0	0	468	310	10.73	2	2.5	0.9	4.7	5.7	573	4.4
0.23	1	0	54	0	14	3	0.5	0		0	0	0	0	0	0	0	1	0	0	0	0	0	0	0	0	0	0	1	1	1	0	1	0	1	0	0	1	0	0	473	80	3.1	11	6.6	51.4	12.5	22	7230.6	66.7
22.33	0	0	52	0	14	12	12	1	Thyroid cancer	0	0	0	0	0	1	1	1	1	1	0	0	0	0	0	0	0	0	1	1	0	0	0	0	0	0	0	0	0	0	261	46	0.2	9	2.1	8	7.2	7	165.8	12.4
2.3	1	0	51	0	14	0.5	0.5	1	Thyroid cancer	0	0	0	0	0	0	0	1	1	0	0	0	1	0	0	1	0	0	1	1	0	0	1	1	0	0	1	0	1	0	586	105	4.4	89	7.3	8.4	18.3	136.9	1399.6	34.6
26.77	0	0	45	0	14	1	1	0		0	0	0	0	0	0	1	1	1	0	0	0	0	0	0	0	0	0	1	0	0	0	0	0	0	0	0	0	0	0	179	21	0.62	7	2.9	1.5	5	3.8	1973.9	12.9
10.17	0	1	36	0	14	6	6	0		1	0	0	0	0	0	0	1	1	0	0	0	0	0	0	0	0	0	1	0	0	0	0	1	1	0	0	0	0	0	406	201	3.3	16	2.7	3.3	14.5	2	1221.3
20.3	0	0	29	0	14	6	6	0		0	0	0	0	0	0	0	1	1	1	1	0	0	0	0	0	0	0	1	0	0	0	0	0	0	0	0	0	0	0	112	19	0.2	8	3.4	0.8	9.2	3.3	198.6	110.3
0.7	1	1	78	1	13	2	1	0		0	0	0	1	0	0	1	1	0	0	0	0	0	0	0	0	0	0	1	0	0	0	1	0	1	0	1	0	0	0	540	268	57.3	77	1.9	7	28.4	13.3	2433.3
0.1	1	1	71	1	13	1	1	0		1	1	0	0	0	0	1	1	0	1	0	0	0	0	0	0	0	0	1	1	0	0	0	0	0	0	0	0	0	0	497	158	20.6	34	3.1	11	16.4	32.3	1107.5
43.8	0	1	70	1	13	48	48	0		0	0	0	1	0	0	0	0	0	0	0	0	0	0	0	1	0	0	1	1	0	0	0	0	0	0	0	0	0	0	319	1167	4.2	30	1.7	5.6	19.5	2	67.2
57.5	0	0	70	1	13	6	6	1	Colon cancer	0	1	1	1	0	0	1	1	0	0	0	0	0	0	0	0	0	0	1	0	0	0	0	0	0	0	0	0	0	0	296	166	3.7	38	1.4	0.6	12.4	2	186.4	10.3
25.07	1	0	65	0	13	2	2	0		0	0	0	1	0	0	1	1	0	0	0	0	0	0	0	1	0	0	1	1	0	0	0	0	0	0	0	0	0	0	328	40	25.9	12	2.2	4.6	14.4	6.1	363.9	62.2
11.03	0	0	64	0	13	4	0.5	0		0	0	0	0	0	0	0	1	0	1	0	0	0	0	0	0	0	0	1	0	0	1	0	1	1	0	0	0	0	0	208	17	43	44	2.4	1	11.6	5.1	610.8
0.43	1	1	63	0	13	0.5	0.25	0		0	0	0	1	1	0	0	1	0	0	0	0	0	0	0	0	0	1	1	1	0	0	0	0	0	0	0	0	0	0	374	99	40.7	12	1	3.7	4.6	4.5	3217.5
0.47	1	1	63	0	13	0.5	0.5	0		1	1	0	0	0	1	0	1	0	0	0	0	0	0	0	0	0	1	1	0	0	0	0	0	0	0	1	0	0	0	545	28	27.5	44	3	12.5	124.7	182.9	859.8
0.2	1	1	63	0	13	1	1	0		1	1	0	1	0	0	0	1	0	0	0	0	0	0	0	0	0	0	1	0	0	0	0	0	1	0	0	0	0	0	389	29	24.2	44	3.9	4.8	12.7	9.2	118.2
11.5	1	1	58	0	13	6	1	1	Colon cancer	1	1	0	0	0	0	1	1	0	0	0	0	1	1	0	0	0	0	1	0	0	0	1	0	0	0	0	0	0	0	570	2210	3.1	4	5.6	1.4	7.1	2.6	1447.1
0.8	1	0	53	0	13	1	1	0		0	0	0	0	0	0	0	1	0	0	0	0	1	0	0	1	0	0	1	1	0	0	1	0	0	0	1	0	1	0	517	457	24.3	32	1.8	1	9.3	4.1	558.2	8.2
18.1	0	1	47	0	13	0.5	0.5	0		1	1	0	1	0	0	0	1	0	1	0	0	0	0	0	0	0	0	1	1	0	0	0	0	0	0	0	0	0	1	397	259	3.8	32	2.5	21.7	15.7	22.3	1051.2
18.53	0	0	46	0	13	5	5	0		0	0	0	0	0	1	1	1	1	0	0	0	0	0	0	1	0	0	1	0	0	0	0	0	0	0	0	0	0	0	246	39	3.13	49	1.4	3.8	23.7	4.3	228.6	29.1
13.17	0	0	44	0	13	1	1	0		0	0	0	0	0	0	0	1	0	1	0	0	0	0	0	0	0	0	1	0	0	0	0	0	0	0	0	0	0	0	236	1138	3.3	3	1.4	3.2	17.2	4.7	16.1	13.2
10.83	0	1	76	1	12	0.5	0.5	0		1	0	0	0	0	0	1	1	0	0	0	1	0	0	0	0	0	1	1	0	0	0	1	1	0	0	0	0	0	0	272	694	291.12	54	1.4	1.8	19	9.2	1971.5
16.53	0	0	72	1	12	3	3	0		0	0	0	0	0	1	0	0	0	0	0	0	1	1	0	0	0	0	1	0	0	0	1	0	0	0	1	0	0	0	2175	7539	0.83	22	5.2	1.1	14.1	2	133.1	6.1
43.9	0	0	72	1	12	0.7	0.3	0		0	0	0	0	1	0	0	1	1	0	0	0	0	0	0	0	0	1	1	0	0	0	1	0	0	1	0	0	0	0	251	128	3	35	4	5.4	48.2	44.6	130.4	22.7
3.6	1	0	71	1	12	4	3	1	Lung cancer	0	0	0	0	0	0	1	1	0	0	0	0	0	0	0	1	0	0	1	1	0	0	0	0	0	0	0	0	0	0	219	93	3	10	3.1	1.8	12.1	2	90.3	9
9.4	1	0	70	1	12	3	3	0		0	0	0	0	0	0	0	1	0	0	0	0	0	0	0	0	0	0	1	1	0	0	0	0	0	0	0	0	0	0	293	310	0	2	2.2	3.4	7.5	6.9	643.9	11.1
45.9	0	0	68	1	12	120	120	0		0	0	0	1	1	0	0	1	0	0	1	0	0	0	0	1	0	0	1	1	0	0	0	1	0	0	0	0	0	0	263	31	4.6	38	3.7	2.1	59.8	46	205.5	15.2
8.6	0	0	59	0	12	24	18	0		0	1	0	1	0	0	0	0	0	1	1	0	0	0	0	0	0	0	1	0	0	0	1	0	0	0	1	0	0	0	355	80	50.3	56	1.8	0.6	11.9	2	626	16.1
0.5	1	0	59	0	12	3	3	0		0	0	0	0	1	1	0	1	0	0	0	0	0	0	0	0	0	0	1	1	0	0	1	0	0	0	0	0	0	0	365	44	1.1	26	2.3	16.7	6.4	27.1	1976.2	56.8
20.07	0	1	58	0	12	0.75	0.75	0		1	0	0	0	0	0	0	1	0	1	1	0	0	0	0	1	0	0	1	0	1	0	0	0	0	0	0	0	0	0	258	30	3.13	7	2.6	5.4	34.1	2	283.8
46.3	0	0	58	0	12	3	2	0		0	0	0	0	0	0	1	1	0	0	0	0	1	1	0	0	0	0	1	0	0	0	0	0	0	0	0	0	0	0	561	1204	0.35	5	2.3	1.1	7.6	8.4	871.3	8.2
31.7	0	1	57	0	12	12	9	0		1	1	0	0	0	0	0	1	0	0	1	0	0	0	0	0	0	0	1	0	0	0	0	0	0	0	0	0	0	0	173	48	2.2	23	2	3.3	6.6	14.3	392.8
1.2	1	1	57	0	12	1	0.1	0		1	0	0	0	0	0	1	1	0	0	0	0	0	0	0	0	0	0	1	0	0	0	0	1	0	0	0	0	0	0	455	305	0.2	15	4.3	10.2	25.4	16.6	2418.3
28.7	0	1	56	0	12	0.5	0.5	0		1	1	0	0	0	0	0	1	0	0	0	0	0	0	0	1	0	0	1	1	0	0	1	0	0	0	0	0	0	0	917	5158	4.8	25	4.5	2.4	4.3	2.4	663.1
12.9	0	1	56	0	12	3.5	0.5	0		0	0	0	0	0	0	0	0	0	1	0	0	0	0	0	1	0	1	1	0	0	0	1	0	0	0	0	0	0	0	481	1282	10.5	14	2.3	2.1	12.3	2	395.9
13.2	0	1	55	0	12	10	2	0		1	1	0	0	0	0	1	1	0	1	0	0	0	0	0	1	0	0	1	0	0	0	0	0	0	0	0	0	0	0	389	1323	14.9	35	3.8	1.6	10.9	2	1083.3
17.83	0	1	52	0	12	1.5	1	0		1	0	0	0	0	1	1	1	1	1	0	0	0	0	0	0	0	0	0	0	0	0	0	0	0	0	0	0	0	0	274	218	26.8	79	2.1	2.8	15.7	3.6	2040.4
7.33	0	0	51	0	12	2	2	0		0	0	0	0	0	0	1	1	1	0	0	0	0	0	0	0	0	0	1	1	0	0	0	0	0	0	0	0	0	0	364	295	30.31	30	2.6	35.6	14.1	4.9	564.7	35.6
11.33	0	0	51	0	12	1	1	0		0	0	1	0	0	1	1	1	0	0	0	0	0	0	0	0	0	0	0	0	0	0	0	0	0	0	0	0	1	0	635	4097	0.18	1	1.7	2.5	11.1	5	105.2	0.5
28.2	0	0	50	0	12	1	0.5	0		0	0	0	0	0	0	0	1	0	0	0	0	0	0	0	0	0	0	1	0	0	0	0	0	0	1	1	0	0	0	326	931	26.7	23	3.7	3.4	16.6	14.9	230.4	27
7.1	0	0	48	0	12	2	2	1	Breast cancer	0	0	0	0	0	0	1	1	0	1	0	0	0	0	0	0	0	0	1	0	0	0	0	1	0	0	0	0	0	0	186	43	0.7	33	2.8	7	42.7	2	30.8	45.5
52.9	0	0	45	0	12	0.5	0.1	0		0	0	0	0	0	0	1	1	1	0	0	0	0	0	0	0	0	0	1	0	0	0	0	0	0	0	0	0	0	0	377	112	2.9	8	1.9	1.2	14.9	7.2	152.7	9.5
33.3	0	1	43	0	12	6	4	0		0	1	0	0	0	0	1	1	0	1	0	0	0	0	0	0	0	0	1	0	0	0	0	0	0	0	0	0	0	0	322	133	3.1	3	4.5	1.1	12	5.8	233.3
11.33	0	0	43	0	12	1.5	1	0		0	0	0	0	0	0	0	1	1	0	0	0	0	0	0	1	0	1	1	0	0	0	0	0	0	0	0	0	0	0	229	77	3.3	11	3.6	1.8	14.3	9.3	76.4	12.2
42.1	0	0	40	0	12	4	3	0		0	0	0	0	0	0	1	1	0	0	0	0	0	0	0	1	0	0	1	0	0	0	0	1	0	0	0	0	0	0	250	28	1.78	38	2.7	3.8	10.3	4.9	127.9	7.3
49.2	0	0	38	0	12	1	0.5	0		0	0	0	0	0	0	0	1	0	0	0	0	0	0	0	1	0	0	1	1	0	0	0	1	0	0	0	1	0	0	209	102	2	17	1.1	1.8	13.1	4.3	128.8	24.6
30.7	0	0	37	0	12	36	0.1	0		0	0	0	0	0	0	0	1	0	1	1	0	0	0	0	0	0	0	1	1	0	0	0	0	0	0	0	0	0	0	216	61	10.3	27	2.2	0.6	21.6	2.9	154	20.7
10.93	0	0	37	0	12	1	1	0		0	0	0	0	0	0	1	1	1	0	0	0	0	0	0	0	0	0	1	0	0	0	0	0	0	0	0	0	0	0	188	639	0.2	14	1.9	2.4	76.3	3.5	66.7	8.3
18	0	0	36	0	12	1	1	0		0	0	0	0	0	0	1	1	1	1	0	0	0	0	0	1	0	0	1	0	0	0	0	0	0	0	0	0	0	0	197	25	0.6	7	1.75	6.25	7.4	11.2	211.6
25.9	0	0	33	0	12	4	3	0		0	0	0	0	0	1	0	1	1	0	0	0	0	0	0	0	0	0	1	0	0	0	0	0	0	0	0	0	0	0	303	1046	3.1	3	2.1	0.5	20.3	2	27.6	7.2
51.6	0	1	31	0	12	1	0.1	0		1	0	0	0	0	0	1	1	0	0	0	0	0	0	0	0	0	0	0	0	0	0	0	1	0	0	0	0	0	0	397	182	2.89	2	3.1	1.5	23	2	896.1
1.1	1	0	71	1	11	3	3	0		0	0	0	0	0	0	0	0	0	0	0	0	0	0	0	0	0	0	1	0	0	0	1	0	0	0	0	0	0	1	375	59	15	33	1.9	7.2	37.2	38.4	189.8	18.6
2.4	1	1	71	1	11	1	1	0		0	0	0	0	0	0	0	0	0	0	0	0	0	0	0	1	0	0	1	1	0	0	1	1	0	0	0	1	1	0	1600	9565	5.9	18	3.1	2.3	20.8	5.8	2612.6
12.1	0	0	65	0	11	2	2	0		0	0	0	0	0	0	0	1	1	0	0	0	0	0	0	1	0	0	1	0	0	0	0	0	0	0	1	0	0	0	310	395	9.5	42	2.4	2.2	21.8	4	213.9	83.9
12.83	0	1	64	0	11	6.5	0.5	0		0	0	1	0	1	0	0	1	0	0	0	0	0	0	0	0	0	0	1	0	0	0	0	0	1	0	0	0	0	0	233	528	3.1	7	1.2	2.9	28.8	2	258.6
19.17	1	0	62	0	11	6	6	0		0	0	1	0	0	0	0	0	0	0	0	0	1	0	0	0	0	1	1	0	0	0	1	0	0	0	0	0	0	0	2008	13877	3.67	37	2.8	1.1	22.9	8.2	292.1	6.6
6.77	1	0	56	0	11	8	3	0		0	0	0	0	0	0	0	1	0	0	0	0	0	0	0	0	0	0	1	1	0	1	0	1	0	0	0	0	0	0	368	826	75	48	5.8	5.8	70.7	5.9	472.1	51.8
32.5	1	1	56	0	11	9	7	0		0	0	0	0	1	1	0	1	0	1	0	0	0	0	0	1	0	0	1	0	0	0	0	1	0	0	0	0	0	0	520	23	35.91	50	3.3	1.6	17.1	2.6	2595.4
26.4	0	0	42	0	11	25	4	0		0	0	0	0	0	1	1	1	0	0	0	0	0	0	0	0	0	0	1	0	0	0	0	0	0	0	0	0	0	0	324	94	21.6	17	2.8	2.2	15.2	5.4	156.7	24.3
13.37	0	1	81	1	10	12	12	0		1	1	0	1	0	0	0	1	0	1	0	0	0	0	0	1	0	0	1	1	0	0	0	0	0	0	0	0	0	0	218	51	11.6	14	8.8	3.3	12	5.4	297
3.03	1	0	79	1	10	12	12	0		0	0	1	0	0	0	0	1	0	0	0	0	0	0	0	0	0	0	1	0	0	0	0	0	0	0	0	0	0	0	216	24	55.12	90	1.9	2.1	36.3	8	1460.3	17.8
5.97	0	0	78	1	10	60	24	0		0	0	0	1	0	0	0	1	0	1	0	0	0	0	0	0	0	0	1	0	0	0	1	0	0	0	0	0	0	0	605	1061	43.27	33	6.4	2.5	53.9	7.4	465.3	23.8
29.2	0	0	75	1	10	1	1	0		0	0	0	1	0	0	1	1	0	0	0	0	0	0	0	1	0	0	1	0	0	0	0	1	0	0	0	0	0	0	146	412	125.5	101	1.6	2	17.8	2.1	2082.5	5.9
0.97	1	0	72	1	10	2	1.5	0		0	0	1	1	0	0	0	1	1	0	0	0	0	0	0	1	0	0	1	0	0	0	0	1	0	0	1	0	0	0	323	239	83.6	19	19.43	3.06	3.9	9.5	10212.31	13.9
7.03	0	0	70	1	10	24	24	0		0	0	0	1	0	0	0	0	0	0	1	0	0	0	0	1	0	0	1	0	0	0	0	0	0	0	0	0	0	0	185	22	152	119	2	2.7	28.8	2	406.8	14.2
6.27	0	0	64	0	10	2.5	2	0		0	0	0	0	0	0	0	1	0	1	0	0	0	0	0	1	0	1	1	0	0	0	0	0	0	0	0	0	0	0	650	3726	1.39	11	1.5	1.1	19.8	2.8	41.1	8.8
10.6	0	0	63	0	10	1.5	1	1	Nasopharyngeal carcinoma	0	0	0	1	0	0	1	0	0	0	0	0	0	0	0	1	0	0	0	0	0	0	0	0	0	0	0	0	0	0	282	183	11.3	36	2.7	0.7	6.6	2	272.4	4.6
35.3	0	1	62	0	10	0.1	0.1	0		1	1	0	1	0	0	1	1	0	0	0	0	0	0	0	1	0	0	1	0	0	0	0	0	0	0	0	0	0	0	220	118	3.1	14	5.1	2.5	24	2	231.1
24.4	0	0	60	0	10	0.7	0.7	0		0	0	0	0	0	0	1	1	0	0	0	0	0	0	0	0	0	0	1	0	0	0	0	0	0	0	0	0	0	0	329	429	3	12	3	2.2	8.1	8.3	492.8	9.1
49.6	0	0	59	0	10	9	1	0		0	0	0	0	0	0	0	1	0	0	1	0	0	0	0	0	0	0	1	1	0	0	0	1	0	0	1	0	0	0	300	415	175	66	1.6	4.5	49.2	11.5	2073	32.5
7.17	0	1	57	0	10	0.5	0.5	0		1	0	0	0	0	0	0	0	0	1	0	0	0	0	0	1	0	0	1	1	0	0	0	0	0	0	0	0	0	0	467	1109	14.58	10	2.5	2.4	22.9	9.2	223.8
37.2	0	0	57	0	10	0.5	0.5	0		0	0	0	1	0	0	1	0	0	1	0	0	0	0	0	0	0	0	0	0	0	0	0	1	0	0	0	0	0	0	523	429	0.83	10	2.6	2.9	24.8	2.9	573.4	22.9
15.57	0	0	56	0	10	0.7	0.7	0		0	0	0	0	0	0	1	0	1	0	0	0	0	0	0	1	0	0	0	0	0	0	1	0	0	0	0	0	0	0	221	68	3.3	23	5.7	2.9	10.8	3.4	209.3	19.8
30.7	0	1	55	0	10	0.6	0.5	0		0	1	0	1	0	0	0	1	0	0	0	0	0	0	0	1	0	0	1	1	1	0	0	0	0	0	0	0	0	0	389	113	40.6	35	2	9.8	9.6	2.1	975.7	0.83
10.8	1	0	55	0	10	11	8	0		0	0	0	0	0	0	1	1	0	0	0	0	0	0	0	1	0	1	1	0	0	0	0	1	0	0	0	0	0	0	276	440	3.3	9	5.7	5.8	12.4	21.6	181.8	10.6
0.8	1	1	55	0	10	2.5	2	0		1	1	0	1	1	0	0	0	0	0	0	0	0	0	0	1	0	0	1	0	0	0	0	0	1	0	0	0	0	0	653	3575	12.15	9	3.3	2.4	17.1	20.6	2662.2
41.73	0	0	53	0	10	3	3	0		0	0	0	0	0	0	0	0	0	1	0	0	0	0	0	0	0	1	1	0	0	0	0	0	0	0	0	0	0	0	222	1062	7.4	13	1.61	1.3	9.8	9.58	56.24	7
12.53	0	1	53	0	10	6	6	0		0	0	0	0	0	0	0	0	0	0	0	0	0	0	0	1	0	0	1	0	0	0	0	0	0	0	0	0	0	0	259	507	15.4	21	3.5	1	28	2	299.5
37.7	1	0	51	0	10	3	3	0		0	0	1	0	0	0	1	1	0	0	0	0	0	0	0	1	0	0	1	1	0	0	0	1	0	1	1	0	0	0	285	18	51.6	63	9.4	7.3	21.9	7.4	831.7	50
0.23	1	0	50	0	10	2	2	0		0	0	0	0	0	0	1	1	0	0	0	0	0	0	0	0	0	0	1	1	0	0	0	0	0	0	0	0	0	0	312	47	17	71	2.2	19.4	8.9	34.5	752	36.7
41.3	0	0	47	0	10	1	1	0		0	0	0	0	0	1	1	1	1	0	0	0	1	0	0	1	0	0	1	0	0	0	0	1	0	0	0	0	0	0	318	52	14.1	26	2.1	4.3	76.5	19.9	600.4	26.6
16.4	0	0	45	0	10	24	14	0		0	0	1	0	0	0	0	1	0	0	0	0	0	0	0	1	0	0	1	0	0	0	0	0	1	0	1	0	0	0	400	1202	4.9	33	1.9	0.6	19.6	5.9	222.9	19.3
35	0	0	43	0	10	3	0.1	0		0	0	0	0	0	0	1	1	0	0	0	0	0	0	0	1	0	0	1	0	0	0	0	0	0	0	1	0	0	0	259	116	3.66	12	4.3	1.1	60.5	2.7	687.6	20.3
52.1	0	0	42	0	10	168	1	0		0	0	0	0	0	1	1	1	0	0	0	0	0	0	0	0	0	0	1	0	0	0	0	0	0	0	0	0	0	0	211	18	11.3	23	1.1	3.1	64.9	23.3	18	21.5
5.7	0	0	40	0	10	96	96	0		0	0	0	0	0	1	0	1	0	1	1	0	0	0	0	0	0	0	1	0	0	0	0	0	0	0	0	0	0	0	172	351	0.27	18	1.3	1.1	25.2	3	17.9	30
34.9	0	0	37	0	10	2	0.5	0		0	0	0	0	0	0	0	1	0	0	1	0	0	0	0	0	0	0	1	1	0	0	0	0	0	0	0	0	0	0	178	37	1.44	7	1.7	1.4	21	17.9	83.3	7.2
6.5	0	0	32	0	10	6	6	0		0	0	0	0	0	1	1	0	1	0	0	0	0	0	0	1	0	0	1	0	0	0	0	0	0	0	0	0	0	0	402	278	3.3	28	2	1.7	11.8	68.8	111.5	10.6
40.5	0	0	29	0	10	2	2	0		0	0	0	0	0	0	1	0	0	0	0	0	0	0	0	1	0	0	0	0	0	0	0	0	1	0	0	0	0	0	288	26	9.6	33	0.8	1	20.8	4.6	1488.4	7
3.53	1	1	83	1	9	12	11	0		0	0	0	0	0	0	0	0	0	0	0	1	0	0	0	1	0	0	1	0	0	1	1	0	0	0	0	0	0	0	910	362	8.83	10	2.6	1.5	320.6	2	4646.1
0.7	1	0	78	1	9	2	2	0		0	0	0	0	0	0	0	0	0	0	0	0	0	0	0	0	0	0	1	0	0	1	0	1	0	0	0	0	0	0	1226	4651	7.58	23	1.5	1.6	26.5	2	613.7	18.2
0.2	1	1	77	1	9	2	1	1	Gastric cancer	1	1	0	0	0	0	0	1	1	0	0	1	0	0	0	1	0	0	0	0	0	0	0	1	0	0	0	0	0	1	252	874	15.81	12	3.5	9.3	12.3	5.1	355.2
18.17	0	1	74	1	9	36	36	0		1	0	0	0	0	0	0	1	0	0	0	0	0	0	0	0	0	0	1	1	0	0	0	0	0	0	0	0	0	0	300	366	2.13	6	4.9	5.3	46	138.9	496.1
14.63	0	0	73	1	9	1	1	0		0	0	0	0	0	0	0	1	0	0	1	0	0	0	1	0	0	0	1	0	0	0	0	0	0	0	0	0	0	0	219	22	3.3	50	1.3	12.6	15.4	3.7	443.5	11.3
12.07	0	1	67	1	9	2.5	2.5	0		0	0	0	0	0	0	0	1	0	0	0	0	0	0	0	1	0	0	1	0	0	0	0	0	0	0	0	0	0	0	995	9326	65.5	44	2.9	2.3	8.9	2	1516.6
11.1	0	1	66	1	9	0.5	0.4	0		0	1	0	0	0	1	0	1	0	0	1	0	0	0	0	0	0	0	1	0	0	0	0	0	0	0	1	0	0	0	239	20	7.6	20	2.1	3	26.1	10.6	1086.7
13.17	0	0	64	0	9	2	2	0		0	0	0	0	0	0	0	1	0	0	0	0	0	0	0	1	0	0	1	0	0	0	0	0	0	0	0	0	0	0	537	243	29.3	18	3.6	3	19.7	4.3	5117.3	16.5
7.33	0	1	62	0	9	60	2	0		1	1	0	0	0	0	1	1	0	0	0	0	0	0	0	0	0	0	1	0	0	0	0	0	0	0	0	0	0	0	191	28	2.9	2	3.7	2.5	16.4	12.1	191.1
1.2	1	0	61	0	9	2	2	0		0	0	0	0	0	0	0	1	0	0	0	0	1	0	0	1	0	0	1	0	0	1	1	1	0	0	0	0	0	0	1314	2297	1.9	8	3.7	6.9	19.8	11	7182.2	26.3
38.2	1	0	60	0	9	4	3	0		0	1	1	0	0	0	0	1	0	0	0	0	1	1	1	1	0	0	1	0	0	0	0	0	0	0	0	0	0	0	622	1621	0.56	17	1.1	2.8	64.1	20.4	4447.7	39.7
1.3	1	0	60	0	9	0.5	0.5	0		0	0	0	0	0	0	0	1	0	0	0	0	0	0	0	1	0	0	1	0	0	0	1	1	0	0	0	0	0	0	518	95	8.5	58	2.2	11.8	17	2.4	2816	18.5
5.5	1	0	58	0	9	0.3	0.3	0		0	0	0	0	0	0	0	1	1	0	0	0	0	0	0	0	0	0	1	1	0	0	0	0	0	0	0	0	0	0	395	28	7.8	28	1.6	4.1	20.1	4.6	720.4	24.6
35.3	1	0	58	0	9	1	1	0		0	0	0	0	0	0	0	0	0	0	0	0	0	0	0	1	0	0	1	0	0	0	0	0	0	0	0	0	0	0	1005	6338	1.25	24	1.7	1.5	18.7	8.1	283.3	7.7
0.53	1	0	57	0	9	10	2	1	Thyroid cancer	0	0	0	0	0	0	1	1	0	0	0	0	0	0	0	0	0	0	1	0	0	0	0	0	0	0	1	0	0	0	283	32	0.35	9	1	3.3	7.6	6.7	925.9	19.2
23.9	0	1	57	0	9	48	47	0		1	1	0	1	1	0	1	1	0	0	0	0	0	0	0	0	0	1	1	0	0	0	1	0	0	0	0	0	0	0	887	301	1.6	7	4.8	6.4	58.1	22	1249
0.5	1	0	56	0	9	37	3	0		0	0	0	0	0	0	0	0	0	0	0	0	1	0	0	0	0	1	1	0	0	0	0	0	0	1	0	0	0	0	255	412	131.96	31	0.5	2.4	44	3	1480.5	11.5
12.7	0	1	56	0	9	2	2	0		0	0	0	0	0	0	0	0	0	0	0	0	0	0	0	1	0	0	1	0	0	0	0	0	1	0	0	0	0	0	211	721	47.4	5	6.11	4.16	14.01	1236.8	1520.74
41	0	0	56	0	9	4	3	0		0	0	0	0	0	1	0	1	0	0	0	0	0	0	0	0	0	0	1	0	0	0	0	0	1	0	0	0	0	0	724	85	37.2	18	3.6	6.3	31.5	2.1	3374.1	30
9.6	0	0	55	0	9	108	0	0		0	0	0	0	0	1	0	1	0	0	0	0	0	0	0	0	0	0	1	0	0	0	0	0	0	0	0	0	0	0	221	192	6.36	22	1.1	2.1	12.4	24.2	257.4	9
26.8	0	0	55	0	9	1	0.75	0		1	0	0	0	0	0	1	1	0	1	0	0	0	0	0	1	0	0	1	0	0	0	0	0	0	0	0	0	0	0	508	2355	3.1	18	1.8	1.5	7.8	2.2	345	5.6
49.5	0	0	55	0	9	1	1	0		0	0	0	0	0	0	0	0	0	0	0	0	0	0	0	1	0	0	1	0	0	0	0	0	0	0	0	0	0	0	1082	4517	3	8	3.2	2	6.9	2.3	212.4	5.7
45.8	0	1	52	0	9	5	5	0		0	0	0	0	0	0	0	0	0	0	0	0	0	0	0	1	0	0	1	1	0	0	0	1	0	0	0	0	0	0	787	4773	39.5	43	2.1	12.6	29.1	33.2	1663.8
27.4	0	0	42	0	9	0.5	0.5	0		0	0	0	0	0	0	1	0	0	0	0	0	0	1	0	0	0	1	1	0	0	0	0	0	0	0	0	0	0	0	677	344	0.7	12	2.2	2	28.1	36.9	282.1	8.3
11	0	0	38	0	9	12	1	1	Thyroid cancer	1	1	0	0	0	0	1	1	0	0	0	0	0	0	0	0	0	0	1	0	0	0	0	0	0	0	0	0	0	0	156	358	4.5	13	2	1	24.4	6.4	134.3	8.4
32.3	0	0	37	0	9	0.5	0.5	0		0	0	0	0	1	0	1	0	0	0	0	0	0	1	0	0	0	1	1	0	0	0	0	0	0	0	0	0	0	0	677	344	0.9	16	2.2	1.2	18	49.7	282.1	18.9
4.3	0	0	34	0	9	36	36	0		0	0	0	0	0	0	0	1	0	1	0	0	0	0	0	0	0	0	1	0	0	0	0	0	0	0	0	0	0	0	164	51	3.3	16	1.2	1.4	30.4	11	23.7	27.5
42.4	0	1	77	1	8	13	4	1	Hepatic carcinoma	1	1	1	0	0	0	0	1	0	0	0	0	0	0	0	0	0	1	1	0	1	0	0	0	0	0	0	0	0	1	234	125	2.41	7	2.3	3.2	7.6	10.5	187.2
19.77	0	0	75	1	8	4.5	4.5	0		0	0	0	0	0	0	1	1	0	0	0	0	0	0	0	1	0	0	1	0	0	0	0	0	0	0	0	0	0	0	371	49	15.6	41	2.8	0.9	11.4	9.9	334.9	24.4
14.53	0	1	75	1	8	1	1	0		0	0	0	1	0	0	1	1	0	0	0	0	0	0	0	0	0	0	1	0	0	0	0	0	0	0	0	0	0	0	170	513	198	10	2.09	2.63	4.41	27.6	1030.9
36.7	0	0	74	1	8	12	12	0		0	0	0	1	0	0	1	1	0	0	0	0	0	0	0	0	0	0	0	0	0	0	0	0	0	0	0	0	0	0	414	208	3	12	9.2	1.9	13	2.4	122.6	11.5
19	1	0	74	1	8	3	0.1	0		0	0	0	0	1	1	0	1	0	0	0	0	0	0	0	0	0	0	1	0	0	0	0	0	1	0	0	0	0	0	366	13	17.07	18	1	4.6	100	6.7	981.2	29.3
23.23	0	0	70	1	8	2	2	0		0	0	0	1	0	0	0	0	0	1	0	0	0	0	0	0	0	0	1	0	0	0	0	0	0	0	1	0	1	0	229	233	2.4	18	1.6	1.1	28.3	3.6	363	7.4
15.2	0	0	70	1	8	24	24	0		0	0	0	1	1	0	0	1	1	0	0	0	0	0	0	0	0	0	1	0	0	0	0	0	0	0	0	0	0	0	200	44	3.3	4	2	2.4	24.8	4.3	150.1	9.3
25.7	0	0	70	1	8	2	1	0		0	0	0	1	0	0	0	1	0	0	0	0	0	0	0	0	0	0	1	0	0	0	0	0	1	0	1	1	0	0	329	80	3.5	10	3.5	1.7	266.3	2	187.8	7.3
30.3	0	0	68	1	8	4	0.5	0		0	0	0	1	0	0	1	0	0	0	0	0	0	0	0	0	0	0	1	0	0	0	0	0	0	0	0	0	0	0	336	50	3.1	9	11.2	9.5	136.2	1.9	1237.6	9.2
10.73	0	1	68	1	8	0.5	0.5	0		0	0	0	1	0	0	1	1	0	0	0	0	0	0	0	0	0	0	1	0	0	0	0	0	0	0	0	0	0	0	245	26	59.5	57	1.7	2.8	12.5	5.1	734.3
10.1	0	0	68	1	8	348	15	0		0	0	0	1	0	0	0	1	0	1	0	0	0	0	0	0	0	0	1	0	0	0	0	0	0	0	0	0	0	0	236	372	12.1	18	4.1	3.2	11.1	10.8	243.7	7.4
41.4	0	0	67	1	8	4	4	0		0	0	0	0	0	0	1	1	0	0	0	0	0	0	0	1	0	0	1	0	0	0	0	0	0	0	0	0	0	0	317	87	8.55	19	1.7	3.3	17.8	5.3	261.8	10.7
10.87	0	1	65	0	8	60	58	0		1	0	0	0	0	0	0	0	0	0	0	0	0	0	0	0	0	0	1	0	0	0	0	0	0	0	0	0	0	0	251	54	9.56	31	2.1	13.3	374.8	2	196.7
23.5	1	0	63	0	8	2	0.5	1	Lung cancer	0	0	0	0	0	0	0	1	0	0	0	0	0	0	0	1	0	1	1	0	0	0	0	0	0	0	0	0	0	0	266	46	10.7	33	1.4	1.7	27	6.2	81.7	40.1
1.1	1	1	62	0	8	16.2	8.2	0		0	0	0	0	0	0	0	1	0	0	0	0	0	0	0	1	0	1	1	0	0	0	0	1	0	0	0	0	0	0	156	445	2.1	35	4	1.1	10.8	3.2	24.4	17.6
3.07	1	1	62	0	8	1	1	0		0	0	0	0	0	0	0	1	0	0	0	0	0	0	0	0	0	0	1	0	0	0	0	0	0	0	0	0	0	0	307	94	33.8	14	2.9	3.1	55.2	7.1	476.8
15.73	0	0	61	0	8	10	2	0		0	0	0	1	1	0	0	1	0	0	0	0	0	0	0	1	0	0	1	0	0	0	0	0	0	0	0	0	0	1	278	429	2.97	38	2.6	1.2	16.1	2	277.9	9.1
6.57	0	1	60	0	8	24	24	0		1	0	0	0	0	0	0	0	0	1	0	0	0	0	0	1	0	0	1	0	0	0	1	0	0	0	0	0	0	0	500	465	55.96	25	1.2	3.4	28.1	23.5	1900	0.21
31.5	0	1	60	0	8	120	120	0		1	0	0	0	0	0	1	1	0	0	0	0	0	0	0	1	0	0	1	0	0	0	0	0	0	0	0	0	0	0	299	228	3.1	7	1.8	9.6	7.2	7.2	69.3
12.7	0	0	59	0	8	24	0.5	0		0	0	0	0	1	0	0	1	0	1	0	0	0	0	0	0	0	0	1	0	0	0	0	0	0	0	0	0	1	0	260	443	3.3	7	4.2	2.2	9.8	7	296.6	12
15.87	0	0	59	0	8	48	47	0		0	0	0	0	1	1	0	1	0	0	0	0	0	0	0	0	0	0	1	0	0	0	0	0	0	0	1	0	0	0	196	523	3.1	3	3.6	5	5.2	18.6	179.9	47.8
17.4	0	0	58	0	8	0.5	0.5	0		0	0	0	1	0	0	0	1	1	1	0	0	0	0	0	0	0	0	1	0	0	0	0	0	0	0	0	0	0	0	248	32	34.6	12	3	23.8	11.1	2	1399.2	22.3
16.33	0	1	57	0	8	1	1	0		1	0	0	0	0	0	1	0	0	0	0	0	0	0	0	0	0	0	1	0	0	0	0	0	0	0	0	0	0	0	369	425	1.1	10	2.3	5.9	8.4	2	1668.4
31.2	0	1	57	0	8	4	3.5	0		1	1	0	0	0	0	0	0	0	0	0	0	1	0	0	1	0	0	1	0	0	0	0	0	0	0	1	0	0	0	867	2969	0.2	12	1.5	2.3	5.4	22.3	606.3
6.43	0	0	55	0	8	2	2	0		0	0	0	0	0	0	0	1	0	1	0	0	0	0	0	1	0	0	1	1	0	0	0	0	0	0	0	0	0	0	393	115	3.8	34	8.6	12.7	2	14.2	2726.23	16.4
7.2	0	0	53	0	8	4	0	0		0	0	0	0	0	0	1	0	0	0	0	0	0	0	0	0	0	0	1	0	0	0	0	0	0	0	0	0	0	0	274	46	77.8	43	1.7	1.2	6.6	3.2	185.1	16
40.5	0	0	53	0	8	36	1	0		0	0	0	0	0	0	0	0	0	1	1	0	0	0	0	0	0	0	1	0	0	0	0	0	1	0	0	0	0	0	179	89	3	16	2.2	2.7	33	43	97.6	18
25.8	0	0	52	0	8	2.5	1	0		0	1	0	0	0	0	0	1	1	1	0	0	0	0	0	1	0	0	1	0	0	0	0	0	0	0	0	0	0	0	398	76	10.4	3	2.8	1.5	44.4	16.1	155.1	23.2
15.43	0	0	52	0	8	2.5	2.5	0		0	0	0	0	0	0	0	1	0	0	0	0	0	0	0	0	0	0	1	0	0	0	0	0	0	0	0	0	0	0	269	422	3.3	7	1.5	2.4	37	3.4	80	30.5
12.13	0	0	51	0	8	5	5	0		0	0	0	0	0	0	0	1	0	0	0	0	0	0	0	0	0	0	1	0	0	0	0	0	0	0	0	0	0	0	157	26	2.83	87	1.3	1.4	21.6	3.2	679.3	22.4
19.2	0	0	51	0	8	12	0	0		0	0	0	0	0	0	1	0	1	0	0	0	0	0	0	1	0	0	1	0	0	0	0	0	0	0	1	0	0	0	229	28	3.1	6	1.66	18.19	6.2	2	78.86	15.4
27.3	0	0	51	0	8	5	5	0		0	0	0	0	0	0	0	1	0	0	0	0	0	0	0	0	0	0	1	0	0	0	0	0	0	0	0	0	0	0	199	472	3.1	7	4.4	0.9	9.4	10.2	84.8	9.1
22.3	0	0	49	0	8	1	1	0		0	0	0	0	0	0	1	1	0	0	0	0	0	0	0	0	0	0	0	0	0	0	0	0	0	0	1	0	0	0	300	124	3.3	70	2.1	1.5	9.8	93.3	103.3	16.2
15.23	0	0	49	0	8	11.2	3.2	0		0	0	0	0	1	0	0	1	0	0	0	0	0	0	0	0	0	0	1	0	0	0	0	1	0	0	0	0	0	0	704	364	5.8	31	3.73	7.3	11.7	8.51	4832.72	18.4
37.2	0	0	49	0	8	120	120	0		0	0	0	0	0	0	0	1	0	1	0	0	0	0	0	1	0	0	0	0	0	0	0	0	0	0	0	0	0	0	191	27	32	64	1.4	1.6	11.7	2	1095	7
37.9	0	0	46	0	8	120	0.5	0		0	0	0	0	0	0	0	0	0	0	0	0	0	0	0	1	0	0	1	0	0	0	0	0	0	1	0	0	0	0	263	540	3	18	2.5	1.6	38.3	5.9	59.9	12.2
5.2	1	0	45	0	8	60	0	1	Nasopharyngeal carcinoma	0	0	0	0	0	0	0	1	0	0	0	0	0	0	0	1	0	0	1	1	0	0	0	0	0	0	0	0	0	0	276	32	106.7	51	2.1	1.8	26.1	5.9	1169.5	11.3
6.2	0	0	41	0	8	2.5	2.5	0		0	0	0	0	0	0	1	1	0	0	0	0	0	0	0	0	0	0	0	0	0	0	0	0	0	0	0	0	0	0	415	107	4.6	39	2.9	2.6	16.5	3.2	1004.7	25.2
8.1	0	0	40	0	8	12	2	1	Breast cancer	0	0	0	0	0	1	0	1	0	0	0	0	0	0	0	0	0	0	1	0	0	0	0	0	0	0	0	0	1	0	194	568	12.5	13	1.1	1.1	17.2	2	40.7	12.4
13.57	0	1	39	0	8	12	12	0		0	0	1	0	0	0	0	1	0	0	0	0	0	0	0	0	0	0	1	0	0	0	0	0	0	0	0	0	0	0	311	831	1.78	2	3.9	0.8	6	3	165.9
16.2	0	0	34	0	8	1	1	0		0	0	0	0	0	0	1	1	0	0	0	0	0	0	0	0	0	0	1	0	0	0	0	0	0	0	0	0	0	0	265	71	3.3	36	1.5	2.6	9.2	6.1	414.9	13.5
48.4	0	0	33	0	8	1	1	0		0	0	0	0	0	0	0	1	0	0	0	0	0	0	0	1	0	0	1	0	0	0	0	0	0	0	0	0	0	0	325	735	0.36	9	1.1	2.8	10.5	4.3	598.5	13.7
20.5	0	1	32	0	8	18	0	1	T cell lymphoma	0	0	0	0	0	0	0	1	0	1	0	0	0	0	0	1	1	1	1	0	0	0	0	0	0	0	1	0	0	0	521	143	21.66	2	1.29	15.51	144.56	151.6	149.22
7.93	0	0	32	0	8	1	1	0		1	0	0	0	0	0	0	0	0	0	0	0	0	0	0	0	0	0	1	0	0	0	0	0	0	0	0	0	0	0	1330	6970	2.21	9	2.5	1.1	16.4	2.2	563.8	10.3
8.17	0	0	31	0	8	6	6	0		0	0	0	0	0	0	0	1	0	0	0	0	0	0	0	0	0	0	1	0	0	0	0	0	0	0	0	0	0	0	159	43	2.9	3	5	1.1	14.6	2	29.4	10.6
32.5	0	0	28	0	8	0.3	0.2	1	Thyroid cancer	0	0	0	0	0	0	1	0	0	0	0	0	0	0	0	1	0	0	1	1	0	0	0	0	0	0	0	0	0	0	481	45	227	69	0.6	1.4	28.2	9.5	3203	12.1
14.03	0	0	23	0	8	1	0.5	0		0	0	0	0	0	1	1	1	1	0	0	0	0	0	0	0	0	0	0	0	0	0	0	0	0	0	0	0	0	0	225	18	0.1	2	1.3	0.7	36.3	6.4	31.9	4.8
31.5	0	0	21	0	8	0.6	0.1	0		0	0	0	0	0	0	0	1	0	0	0	0	0	0	0	1	0	1	1	0	0	0	0	1	0	0	0	0	0	0	315	22	58.6	21	1.4	5.5	10.1	3	382.5	17.9
41.9	0	0	20	0	8	2	2	0		0	0	0	0	0	1	0	1	0	0	0	0	0	0	0	1	0	0	0	0	0	0	0	0	0	0	0	0	0	0	722	578	3	20	4.2	11.1	12.9	7.1	782.5	7.9
4.1	1	0	91	1	7	4	0.1	0		1	1	0	1	0	0	0	1	0	0	0	0	0	0	0	1	0	0	0	0	0	0	1	0	0	0	0	0	0	0	776	1291	5.9	40	2.1	3.9	19.9	7.8	561.4	21.5
13.47	0	1	89	1	7	5	5	0		0	0	0	1	0	0	0	1	0	0	0	0	0	0	0	0	0	0	1	0	0	0	0	0	0	0	0	0	0	0	220	93	58.74	77	4.8	10.8	161.4	2	772.2
15.6	0	1	76	1	7	2	2	0		1	1	0	0	0	0	0	0	0	0	0	0	0	0	0	1	0	0	1	0	0	0	0	0	0	0	1	1	0	0	212	18	1	23	3.4	2.6	115.4	7.6	322.8
13.6	1	0	70	1	7	1	1	0		0	0	0	0	0	0	0	0	0	0	0	0	0	0	0	1	0	0	1	0	0	0	0	0	0	0	0	0	0	0	1576	4513	4	23	7.5	114.7	43.4	2	247.4	6.6
30.5	0	1	67	1	7	3	1	1	Renal carcinoma	0	0	0	0	0	0	0	1	0	0	0	0	0	0	0	0	0	0	1	0	0	0	0	1	0	0	1	0	0	0	119	22	139	80	1.3	3	6.7	3.2	411.6
37.3	0	0	66	1	7	1	1	0		0	0	0	1	0	0	1	0	0	0	0	0	1	0	0	0	0	0	1	0	0	0	1	0	0	0	0	0	0	0	1824	14220	7.2	16	1.3	39.2	18.7	11	304.6	6.4
6.67	0	1	66	1	7	2	2	0		0	0	0	0	0	1	0	0	0	1	0	0	0	0	0	0	0	0	1	0	0	0	0	0	0	0	0	0	0	0	146	221	172	91	2	2.3	15.1	2	2056.3
49.5	0	0	64	0	7	6	6	0		0	1	1	0	1	0	0	1	0	1	0	0	1	0	0	0	0	0	1	0	0	0	1	0	0	0	0	0	0	0	442	2667	0.35	1	5.8	2.5	9	2	183	9.2
18.23	0	0	63	0	7	6	4	1	Endometrial cancer	0	0	0	1	0	0	1	0	0	0	0	0	0	0	0	0	0	0	1	0	0	0	0	0	0	0	1	1	0	0	210	26	3.3	3	2.6	6	6	16.4	531.8	19
6.5	1	0	62	0	7	3	0.25	0		0	0	0	0	0	0	0	1	1	0	0	0	0	0	0	0	0	0	1	0	0	0	0	0	0	0	0	0	0	0	353	29	11.2	2	1.1	1.3	11.3	9.7	289.4	19.2
15.67	0	0	60	0	7	120	35	0		0	0	1	0	0	0	0	1	0	0	0	0	0	0	0	0	0	0	1	0	0	1	0	0	0	0	0	0	0	0	266	472	4.7	7	1.8	1.9	110	2	13.6	7.4
7.1	0	1	55	0	7	12	12	0		1	1	0	0	0	0	0	1	0	0	0	0	0	0	0	1	0	0	1	0	0	0	0	0	0	0	0	0	1	0	223	103	2.9	7	3.1	1.2	6.5	3.4	668.2
32.2	0	0	54	0	7	2	0.5	1	Breast cancer	0	0	0	0	0	0	1	1	0	0	0	0	0	0	0	1	0	0	1	0	0	0	0	0	0	0	0	0	0	0	269	114	11.7	15	2	3.5	10.4	2	1331.2	27.4
57.5	0	1	53	0	7	14	9	1	Thyroid cancer	0	0	0	0	0	0	0	0	0	0	0	0	0	0	0	0	0	0	1	0	0	0	0	0	0	0	0	0	0	0	316	1106	12.5	20	2.6	0	29.5	5.4	604.5
1.23	1	1	53	0	7	3	2.5	0		0	0	0	0	0	0	1	0	0	0	0	0	0	0	0	0	0	0	1	0	0	0	0	1	0	0	0	0	0	0	257	76	101	73	2.6	1.5	27.1	38.9	426.8
11.93	0	0	53	0	7	12	11	0		0	0	0	0	0	0	0	0	0	0	0	0	0	0	0	0	0	0	1	0	0	0	0	0	1	0	0	1	1	0	1420	2071	3.3	1	5	2.5	13.7	3.8	176.7	6.3
32	0	1	52	0	7	6	3	0		0	0	0	1	1	1	0	0	0	0	0	0	0	0	0	0	0	0	0	0	0	0	0	0	0	0	0	0	0	0	679	6972	9.3	2	1.9	0.8	6.1	3	229.7
50	0	0	52	0	7	26	24	0		0	0	0	1	0	1	0	1	0	0	0	0	0	0	0	1	0	0	1	0	0	0	0	0	0	0	0	0	0	0	347	852	6.23	54	3	1.6	13.1	2	104.1	11.6
51.3	0	0	50	0	7	1	1	0		0	1	0	0	0	0	1	0	0	0	0	0	0	0	0	0	0	0	1	0	0	0	0	0	0	0	0	0	0	0	344	42	6.46	4	2.4	1.1	24.3	4.8	207.7	5.9
36.4	0	0	43	0	7	1	1	0		0	0	0	1	0	1	1	1	0	0	0	0	0	0	0	1	0	0	1	0	0	0	0	1	0	0	0	0	0	0	280	111	4.4	34	2.5	3.5	21.9	38.1	872.2	156.1
38.9	0	1	41	0	7	1	1	0		0	1	0	0	0	0	1	1	0	0	0	0	0	0	0	1	1	1	1	0	0	0	0	0	0	0	0	0	0	0	302	93	5.74	45	3.4	2.9	23.6	3	1407.7
10.97	0	1	39	0	7	84	78	0		0	1	0	0	0	0	0	0	0	0	0	0	0	0	0	0	0	0	1	0	0	0	0	0	0	0	0	0	1	0	635	4097	0.18	1	1.7	2.5	11.1	5	105.2
32.5	0	0	19	0	7	14	2	0		0	0	0	0	0	1	1	0	0	0	0	0	0	0	0	1	0	0	1	0	0	0	0	0	0	0	0	0	0	0	261	50	3.1	15	2.3	1.4	14.3	5.2	49.2	12.2
12.2	0	0	75	1	6	4	4	0		0	0	0	0	1	0	0	0	0	0	0	0	0	0	0	1	0	0	0	1	0	0	0	0	0	0	0	0	0	0	166	846	3	12	2.1	5.6	9.4	25.3	257.6	10.5
12.13	0	0	74	1	6	12	12	0		0	0	0	1	1	0	0	0	0	0	0	0	0	0	0	1	0	0	1	0	0	0	0	0	0	0	0	0	0	0	245	719	3.3	16	1.4	2.4	17.2	69.3	2197.1	9.6
7.9	0	0	74	1	6	7	7	0		0	0	0	0	0	0	0	0	0	0	0	0	0	0	0	1	0	0	0	0	0	0	0	0	0	0	0	0	0	0	413	750	3.1	6	5.03	0.5	4.1	2.04	96.62	4.9
36.1	0	0	73	1	6	6	0.1	0		0	0	0	0	0	0	0	1	0	0	0	0	0	0	0	0	0	0	1	0	0	0	0	0	0	0	0	0	0	0	463	112	0.8	2	1.3	9.1	33.7	38.9	306.3	61.7
28.3	0	1	72	1	6	14	2	0		0	0	0	1	0	0	0	0	0	0	0	0	0	0	0	1	0	0	1	0	0	0	0	0	0	0	0	0	0	0	250	81	3.1	18	1.4	10.3	89.3	1100.3	351.9
15	0	0	70	1	6	1	1	1	Thyroid cancer	0	0	0	1	0	0	0	0	0	0	0	0	0	0	0	1	0	0	1	0	0	0	1	0	0	0	1	0	0	0	910	1382	3.3	12	2.1	1.9	18	3.2	159.2	7.1
14.07	0	0	69	1	6	3	3	1	Thyroid cancer	0	0	0	0	0	0	0	0	0	0	0	0	0	0	0	0	0	0	1	0	0	0	0	0	0	0	1	0	1	0	635	1470	4.4	27	1.8	3.5	16.3	2.6	762.3	60.1
29.8	0	0	67	1	6	24	8	0		0	0	0	0	0	0	0	1	1	1	0	0	0	0	0	1	0	0	1	0	0	0	0	0	0	0	0	0	0	0	189	612	7.3	26	2.8	13.7	76	2	82.2	96.4
15.87	0	0	65	0	6	1	1	0		0	0	1	1	0	0	0	0	0	0	0	0	0	0	0	1	0	0	1	0	0	0	0	0	0	0	0	0	0	0	1627	6791	25.2	24	2.5	1.8	5.4	14.3	438.8	6.8
19.53	0	0	64	0	6	120	118	0		0	0	0	0	0	0	1	0	0	0	0	0	0	0	0	0	0	0	1	0	0	0	0	0	0	0	1	0	0	0	286	20	3.9	22	1.7	13.8	24.5	5.8	1285.3	22.3
37.6	0	1	62	0	6	240	1	0		1	0	0	0	0	0	0	0	0	0	0	0	0	0	0	0	0	0	1	1	0	0	0	0	0	0	0	0	0	0	426	876	15.1	14	2.2	1.3	23.6	2	176.7
43.6	0	0	62	0	6	1	1	0		0	0	0	1	1	0	0	1	0	0	0	0	0	0	0	0	0	0	1	1	0	0	0	0	0	0	0	0	0	0	393	1227	3	3	2.4	8.6	188.5	6.4	1342.6	44.1
15.8	1	1	61	0	6	2	0.1	1	Lung cancer	0	1	0	1	0	0	1	1	0	0	0	0	0	0	0	1	0	0	0	0	0	0	0	0	0	0	0	0	0	0	383	40	31.6	16	2.2	1.2	15.5	4.4	247.8
27.17	0	0	60	0	6	12	12	0		0	0	0	1	0	0	0	0	0	0	0	0	0	0	0	0	0	0	0	0	0	0	1	0	0	0	0	0	0	0	445	1506	1.44	25	2	3.7	77.9	16.5	163.1	6.5
23.3	1	1	60	0	6	0.3	0.1	0		0	0	0	0	0	0	0	0	0	0	0	0	0	0	0	0	0	0	1	1	0	0	0	0	0	0	1	0	0	0	417	281	7.3	7	5.5	3.5	105.5	5.7	310.9
17.97	0	0	59	0	6	36	36	0		0	0	0	0	0	0	0	0	0	0	0	0	0	0	0	0	0	0	1	0	0	0	0	0	0	1	0	0	1	0	161	1275	0.78	14	1.6	2.7	18.9	2	47.9	12.3
48.5	0	1	59	0	6	60	58	0		1	0	0	1	0	0	0	1	0	0	0	0	0	0	0	1	0	0	0	0	0	0	0	0	0	0	1	0	0	0	290	1206	2.2	1	4.2	2.3	9	2.5	221.8
45.7	0	0	59	0	6	60	24	0		0	0	0	0	0	0	1	1	0	0	0	0	0	0	0	1	0	0	0	0	0	0	0	0	0	0	0	0	0	0	262	77	3.2	13	2.3	2	8.2	6.3	132	16
57.8	0	0	58	0	6	15	1	0		0	0	0	1	1	0	1	1	0	0	0	0	0	0	0	0	0	0	0	0	0	0	0	1	0	0	0	0	0	0	227	533	1.5	3	1.5	1.2	3.7	12.5	218.7	7.5
17.1	0	0	57	0	6	6	5.5	0		0	0	0	1	0	0	1	1	0	0	0	0	0	0	0	1	0	0	0	0	0	0	0	0	0	0	0	0	0	0	369	432	146	31	2.4	4.2	14.1	12.6	69	6
34.7	0	0	57	0	6	180	180	0		0	0	0	0	0	0	1	1	0	0	0	0	0	0	0	1	0	0	1	0	0	0	0	0	0	0	0	0	1	0	212	72	3.1	18	4.1	1.1	7.5	2	88.8	33.1
25.9	0	0	55	0	6	12	1	0		0	0	0	1	0	0	0	0	0	0	0	0	0	0	0	1	0	0	0	0	0	0	0	0	0	0	0	0	0	0	161	956	0.3	3	1.7	1.1	7.9	2	120.3	4.6
5.5	0	0	55	0	6	12	0	0		0	0	0	0	0	0	0	0	0	0	0	0	0	0	0	0	0	0	1	0	0	0	0	0	0	0	0	0	0	1	189	139	0.55	7	3.2	0.7	6.8	3.5	109.5	8.6
20.23	0	0	55	0	6	2.5	2.5	0		0	0	0	0	0	0	1	0	0	0	0	0	0	0	0	0	0	0	1	0	0	0	0	0	0	0	0	0	0	0	268	55	4.38	2	2.7	1.9	14.9	2.4	104.2	10.4
35.6	0	0	52	0	6	36	0.1	0		0	0	0	0	0	0	0	1	0	0	0	0	0	0	0	0	0	0	1	0	0	0	0	0	0	0	0	0	0	0	243	33	5.8	28	3.9	1	14.8	8.4	35.3	13.9
44.1	0	0	52	0	6	9	0.1	0		0	0	1	0	0	0	0	0	0	1	0	0	0	0	0	0	0	0	0	0	0	0	0	0	1	0	0	0	0	0	271	43	3.1	5	3.1	3.4	12.4	2	78.5	7.7
15.23	0	0	51	0	6	6	6	0		0	0	0	0	0	0	0	0	0	0	0	0	0	0	0	1	0	0	1	0	0	0	0	0	0	0	0	0	0	0	687	2185	0.99	10	1.7	0.6	7.1	2	107.9	3.1
46.5	0	0	51	0	6	48	12	0		0	0	0	0	0	1	1	1	0	0	0	0	0	0	0	0	0	0	1	1	0	0	0	0	0	0	0	0	0	0	219	132	3	2	2.3	1.8	13.7	3.8	23.5	13.5
37.9	0	0	49	0	6	3	2	0		0	0	0	0	0	0	0	1	0	0	0	0	0	0	0	0	0	0	1	0	0	0	0	0	0	0	1	0	0	0	267	36	3	64	3.2	8.2	12.5	11.2	1670.3	24.9
2.3	1	1	49	0	6	1	1	0		1	1	0	1	1	1	1	1	0	0	0	0	0	0	0	0	0	0	1	0	0	0	0	0	0	0	0	0	0	0	475	134	0.5	25	1.3	24.8	29.8	2.8	751.2
36.3	0	1	49	0	6	0.5	0.5	0		0	0	0	0	0	0	0	1	0	0	0	0	0	0	0	0	0	0	1	0	0	0	0	0	0	0	0	0	0	0	183	90	3	5	0.8	3.8	8.8	3.8	276
36.1	0	0	49	0	6	0.5	0.1	0		0	0	0	1	0	1	0	1	0	0	0	0	0	0	0	0	0	0	1	0	0	0	0	0	0	0	0	0	0	0	239	57	0.54	7	4.7	2.2	5.1	2.7	119.4	9.6
32.47	0	0	48	0	6	36	36	0		0	0	0	0	0	0	0	0	0	0	0	0	0	0	0	0	0	0	1	0	0	0	0	0	0	0	0	0	0	0	535	2922	0.2	7	4.36	0.83	10.71	34.3	115.98	3.3
33.9	0	0	47	0	6	11	1	0		0	0	0	0	0	0	0	1	0	0	0	0	0	0	0	1	0	0	1	0	0	0	0	1	0	0	0	0	0	0	309	44	11.2	17	3.8	1.5	19.8	26.4	138	8.7
55.5	0	0	46	0	6	9	9	0		0	0	1	0	1	0	0	1	0	1	0	0	0	0	0	0	0	0	1	0	0	0	0	0	0	0	0	0	0	0	255	736	0.68	13	1.3	2.2	11.9	4.7	109.3	15.1
46.1	0	0	45	0	6	3	3	0		0	0	1	0	0	0	1	1	0	0	0	0	0	0	0	0	0	0	1	0	0	0	0	1	0	0	0	0	0	0	268	153	8.7	34	4.8	4.3	13.2	2	139.1	13.4
45.7	0	0	45	0	6	8	3	0		0	0	0	0	0	0	0	0	0	0	0	0	0	0	0	0	0	0	0	0	0	0	0	0	0	0	0	0	0	0	172	67	3.2	15	2.8	1.4	19.5	6.6	23.2	8.6
10.63	0	0	44	0	6	3.5	3.5	0		0	0	0	0	0	0	1	0	0	0	0	0	0	0	0	0	0	0	0	0	0	0	0	0	0	0	0	0	0	0	739	6755	3.5	12	5.8	0.8	10.4	2	247.7	8.4
17.23	0	0	43	0	6	12	12	0		0	0	0	0	0	0	0	1	0	1	0	0	0	0	0	0	0	0	0	0	0	0	0	0	0	0	0	0	0	0	177	421	3.3	11	2.1	1	5.5	2.5	31.4	9.1
54.9	0	0	40	0	6	5	1	0		0	0	0	0	0	0	0	0	0	0	0	0	0	0	0	0	0	0	1	0	0	0	0	0	0	0	0	0	0	0	673	1254	1.4	10	4.7	0.5	15.9	2.1	9.8	2.9
38.4	0	0	37	0	6	3	0	0		0	0	0	0	0	0	1	0	0	0	0	0	0	0	0	0	0	0	0	0	0	0	0	0	0	0	0	0	0	0	195	22	0	5	2.2	1.6	18.5	20.9	45.3	5.9
9.7	0	0	35	0	6	12	12	0		0	0	0	1	0	0	0	0	0	0	0	0	0	0	0	0	0	0	1	0	0	0	0	0	0	0	1	0	0	0	291	743	8	17	2.1	1.9	12.4	6	80.5	23.8
14.3	0	0	29	0	6	1	1	0		0	0	0	0	0	0	0	0	0	1	0	0	0	0	0	0	0	0	1	0	0	0	0	0	0	0	0	0	0	0	213	30	9.55	23	3	2.1	38.8	2	23	9.3
31.2	0	1	28	0	6	0.7	0.7	0		0	0	0	0	0	0	0	0	0	0	0	0	0	0	0	0	0	0	1	0	0	0	0	0	0	0	0	1	0	0	833	4609	32.3	7	3.3	5.2	11.9	4.8	197.2
38.6	0	0	27	0	6	0.2	0.1	0		0	0	0	0	0	0	1	0	0	0	0	0	0	0	0	1	0	1	1	0	0	0	0	0	0	0	1	0	0	0	237	50	95.86	74	0.8	0.8	50.8	7.6	800.3	7
51.6	0	0	26	0	6	5	2	0		0	0	0	0	0	0	1	0	0	0	0	0	0	0	0	1	0	0	0	0	0	0	0	0	0	0	0	0	0	0	432	82	3.3	27	1.1	0.6	10.6	5.7	264.8	22.4
13.73	0	0	24	0	6	0.7	0.7	0		0	0	0	0	0	1	0	0	0	0	0	0	0	0	0	1	0	1	1	0	0	0	0	0	1	0	0	0	1	0	955	1686	45.9	21	3.9	2.9	7.2	7.1	396.2	8.3
16.9	0	1	77	1	5	0.1	0.1	0		1	1	0	0	1	0	0	0	0	0	0	0	0	0	0	0	0	0	1	0	0	0	0	0	0	0	1	0	0	0	166	526	101	104	1.4	2.6	44.8	24.7	739.6
18.6	0	1	75	1	5	1	1	0		1	0	0	0	0	0	0	0	0	0	0	0	0	0	0	1	0	0	1	0	0	0	0	0	0	0	1	0	0	0	292	48	39.97	8	2.9	2.5	12.8	2.1	5826.5
54	0	0	73	1	5	12	12	1	Renal carcinoma	0	1	0	0	0	0	0	0	0	0	0	0	0	0	0	1	0	0	1	0	0	0	0	0	0	0	0	0	0	0	420	1044	4.7	30	2.2	1.7	23.2	7.7	114.4	7.8
36	0	1	71	1	5	0.7	0.1	0		0	0	0	0	1	0	0	0	0	0	0	0	0	0	0	0	0	0	0	0	0	0	0	1	0	0	1	1	0	0	211	46	90.1	96	1.3	5.5	18.5	7.2	1945.3
2.7	1	1	70	1	5	0.5	0.1	0		1	0	0	1	0	0	0	1	0	0	0	0	0	0	0	1	0	0	0	0	0	0	0	0	0	0	0	0	0	0	338	442	24.6	12	1.5	12.8	12.3	7.3	441.2
20.6	0	1	70	1	5	6	4.5	0		0	0	0	0	0	0	1	0	0	0	0	0	0	0	0	0	0	0	0	0	0	0	0	0	0	0	0	0	0	0	192	674	0.3	4	3.5	2.4	21.3	2	232.9
27	0	0	67	1	5	8	7	0		0	0	0	0	0	0	0	1	0	0	0	0	0	0	0	0	1	0	1	0	0	0	0	0	0	0	0	0	0	0	170	53	0.6	5	3.6	1.5	7.5	10.2	1264.4	23.1
28.9	0	0	66	1	5	0.3	0.3	0		0	0	0	0	0	0	0	1	0	0	0	0	0	0	0	1	0	0	0	0	0	0	0	0	0	0	1	0	0	0	224	137	1	20	3.4	2.3	12.2	2.5	139.2	14.3
35.1	0	0	65	0	5	12	0.5	0		0	0	1	0	0	0	0	0	0	0	0	0	0	0	0	0	0	0	0	0	0	0	0	0	0	0	0	0	0	0	407	1813	3.1	23	3	2.3	4.9	5.2	206.8	6.7
36.5	1	1	64	0	5	1	1	0		0	1	0	0	0	0	0	1	0	0	0	0	0	0	0	0	0	0	1	0	0	0	0	0	0	0	1	0	0	0	246	51	20.5	7	3.7	0.7	9.4	2	418.5
24.5	1	0	63	0	5	2	0.5	1	Lymphoma	0	0	0	0	0	0	0	0	0	0	0	0	0	0	0	1	0	1	0	0	0	0	0	0	0	0	1	1	0	0	348	710	24.79	23	2.8	0.6	19.5	4.4	271.6	32.5
27.6	0	0	63	0	5	384	1	0		0	0	0	0	0	0	1	0	0	0	0	0	0	0	0	1	0	0	0	0	0	0	0	0	0	0	0	0	0	0	206	77	3.1	4	2.5	1.3	7.2	2	138.2	4.8
39.1	0	0	63	0	5	0.3	0.3	0		0	0	0	0	0	0	0	0	0	0	0	0	0	0	0	0	0	0	0	0	0	0	0	1	0	0	0	0	0	0	205	87	16.48	73	2	2	20.1	2.9	338.3	16.5
16.9	0	0	60	0	5	60	60	0		0	0	0	0	0	0	0	0	0	0	0	0	0	0	0	0	0	0	0	0	0	0	0	0	0	0	0	0	0	0	180	63	40.4	13	8.4	1.6	14.2	7.4	432.8	15.6
11.77	0	0	59	0	5	120	5	1	Endometrial carcinoma	0	0	0	1	1	0	0	1	0	0	0	0	0	0	0	0	0	1	0	0	0	0	1	0	0	0	0	0	0	0	386	202	33.8	27	3.9	3	255.6	29.6	48.9	9.6
50.1	0	0	57	0	5	36	36	0		0	0	0	0	1	1	0	0	0	1	1	0	0	0	0	0	0	0	1	0	0	0	0	0	0	0	0	0	0	0	210	1107	8.6	47	3.2	1	24.6	2.4	181.8	23.3
15.27	0	1	57	0	5	72	0.5	0		1	0	0	0	0	0	0	0	0	0	0	0	0	0	0	0	0	0	1	0	0	0	0	0	0	0	0	0	0	0	410	379	6.3	6	2.9	14.7	253.5	712.1	1065.2
18.53	0	1	57	0	5	4	3.5	0		0	0	0	0	0	0	0	1	0	0	0	0	0	0	0	0	0	0	0	0	0	0	0	0	0	0	1	0	0	0	176	48	69.3	86	1.5	2.8	21.5	2	525.2
30.7	0	0	56	0	5	1.5	1.5	0		0	0	0	0	0	0	0	0	0	1	0	0	0	0	0	1	0	0	0	0	0	0	0	0	0	0	0	0	0	0	572	29	25.9	11	2.26	3.19	12.6	7.48	188.46	27.6
25.9	0	0	55	0	5	13	10	1	Breast cancer	0	0	0	0	0	0	0	1	0	0	0	0	0	0	0	1	0	0	1	0	0	0	0	0	0	0	0	0	0	0	277	127	0.4	5	2	3.2	13.6	16.4	177.6	16.6
22.9	1	1	55	0	5	0.5	0.5	0		1	0	0	0	0	0	0	0	0	0	0	0	0	0	0	1	0	1	1	0	0	0	0	0	0	0	1	0	0	0	365	1644	12.1	12	2.4	1.9	8.6	16.3	2428.7
57.4	0	0	54	0	5	4	4	0		0	0	0	0	0	1	0	0	0	0	1	0	0	0	0	1	0	0	1	0	0	0	0	0	0	0	0	0	0	0	1025	2059	5.15	10	3.1	4.7	21.9	7.4	6129	12.6
37	0	0	50	0	5	3	2	0		0	0	0	0	1	0	0	1	0	1	0	0	0	0	0	1	0	0	1	0	0	0	0	0	0	0	1	0	0	0	291	218	9.88	16	4.2	1	19.7	15.2	120.9	19.8
48.2	0	1	50	0	5	1	1	0		0	0	0	0	0	0	1	0	0	0	0	0	0	1	0	1	0	1	1	0	0	0	0	0	0	0	0	0	0	0	247	716	93.9	95	1.9	3.7	15.2	3.6	5225.4
38.5	0	1	49	0	5	6	2	0		1	0	0	0	0	0	0	1	0	0	0	0	0	0	0	1	0	0	1	0	0	0	0	0	0	0	0	0	0	0	230	43	1.58	7	4.1	1.5	17.4	2	355.6
30.1	0	0	47	0	5	3	3	0		0	0	0	0	0	1	0	1	0	1	0	0	0	0	0	0	0	0	1	0	0	0	0	0	0	0	0	0	0	0	230	39	7.9	25	1.6	1.1	10.9	2	56	10.6
12.03	0	0	40	0	5	0.7	0.7	0		0	0	0	0	0	0	0	0	0	0	0	0	0	0	0	1	0	0	0	0	0	0	0	0	0	0	0	0	0	0	263	115	8.5	58	3.2	1.4	32.9	44.7	52.2	5.6
35	0	0	31	0	5	6	0.5	1	Lymphoma	0	0	0	0	0	0	0	0	0	0	0	0	0	0	0	0	0	0	1	1	0	0	0	0	0	0	0	0	0	0	625	1494	5.76	11	3.6	2.8	7.8	2.1	255.2	3.2
35.6	0	0	68	1	4	60	1	1	Thyroid cancer	0	0	0	1	0	0	0	0	0	0	0	0	0	0	0	0	0	0	0	0	0	0	0	0	0	0	0	0	0	0	203	61	3.1	2	1.8	1.4	9.6	3.3	95.2	16.1
11.9	1	1	66	1	4	120	5	1	Lung cancer	1	0	0	1	1	1	1	1	0	0	0	0	0	0	0	1	0	1	1	0	1	0	0	0	0	0	0	0	0	0	148	52	12.1	16	1.5	2.4	37.5	35.4	166.8
21.33	0	0	62	0	4	2	2	0		0	0	0	0	0	0	0	0	0	0	0	0	0	0	0	0	0	0	1	0	0	0	0	0	0	0	0	0	0	0	154	36	4.8	3	2.8	1.7	10.4	2	140.8	14.7
30.3	0	0	61	0	4	0.5	0.5	0		0	0	0	0	0	0	0	1	0	0	0	0	0	0	0	0	0	0	1	0	0	0	0	0	0	0	0	0	0	0	191	37	3.5	16	1.7	1.5	17	13.5	47.8	7.2
31.3	0	0	59	0	4	10	10	0		0	0	0	1	1	0	0	0	0	0	0	0	0	0	0	0	0	0	1	0	0	0	0	0	0	0	0	0	0	0	228	70	8	9	1.5	2.2	27.5	8.9	209.1	46.4
49.6	0	0	50	0	4	5	5	0		0	0	1	1	0	0	0	1	1	0	0	0	0	0	0	0	0	0	1	0	0	0	0	0	0	0	1	0	0	0	345	219	15.9	38	2.5	5.6	18.4	22.9	256.4	17.1
27.3	0	0	46	0	4	3	2	0		0	0	0	0	0	0	0	1	0	1	0	0	0	0	0	1	0	0	1	0	0	0	0	0	0	0	0	0	0	0	537	1828	2	28	1.4	1.6	14.3	2	18.3	21.3
30.1	0	0	35	0	4	8	7	0		0	0	0	0	0	0	0	1	0	0	0	0	0	0	0	1	0	0	1	0	0	0	0	0	0	0	0	0	0	0	341	213	3.1	5	1.6	1.7	8	5.1	59.1	8.7
28.7	0	0	35	0	4	10	1	0		0	0	0	0	0	0	0	0	0	0	0	0	0	0	0	0	0	0	0	0	0	0	0	0	0	0	0	0	0	0	304	822	0.5	7	6.2	1.3	15.5	36.6	36	5.9
37.7	0	0	32	0	4	24	24	0		0	0	0	0	0	0	1	0	0	0	0	0	0	0	0	0	0	0	0	0	0	0	0	0	0	0	0	0	0	0	164	21	3	6	2.4	2.5	30	6.4	42.5	5.5
13.37	0	0	73	1	3	0.5	0.5	0		0	0	0	1	1	0	0	1	0	0	0	0	0	0	0	1	0	0	0	0	0	0	0	0	0	0	1	0	0	0	370	322	101	34	1.4	2	41.4	10.1	3067.6	22.3
26.2	0	1	45	0	3	0.5	0.5	0		1	0	0	0	0	0	1	1	0	1	0	0	0	0	0	1	0	0	1	0	0	0	0	0	0	0	1	0	0	0	328	49	67.7	11	6.3	3.8	30.5	2.5	562
[truncated: 58 more columns]
